# Supplementary material for: Establishment and Analysis of an Individualized EMT-Related Gene Signature for the Prognosis of Breast Cancer in Female Patients
Source: Dis Markers. 2022 Jul 28;2022:1289445. doi: 10.1155/2022/1289445 (PMC9352481; doi:10.1155/2022/1289445)
Supplement: Supplementary Materials — Supplementary Table S1: basic values of patients. Supplementary Table S2: EMT-related gene list. [file 1289445.f1.zip]

Archive with 2 entries (2 files):
- Supplementary materials Table S1_Basic values of patients.txt
- Supplementary materials Table S2.docx
