# Supplementary material for: Establishment and Analysis of an Individualized EMT-Related Gene Signature for the Prognosis of Breast Cancer in Female Patients
Source: Dis Markers. 2022 Jul 28;2022:1289445. doi: 10.1155/2022/1289445 (PMC9352481; doi:10.1155/2022/1289445)
Supplement: Supplementary Materials — Supplementary Table S1: basic values of patients. Supplementary Table S2: EMT-related gene list. [file 1289445.f1.zip › Supplementary materials Table S1_Basic values of patients.txt]

id	survival_time	status	age	SGCG	ITGB1	OXTR	COL11A1	GADD45B	CDH2	ECM2	FGF2	EDIL3	LRRC15	LOXL1	INHBA	POSTN	FBN2	SNTB1	DKK1	TNFRSF12A	FERMT2	PLOD3	CTHRC1	BASP1	CAPG	FN1	ABI3BP	BMP1	FZD8	CDH11	ID2	LRP1	RGS4	CD44	CAP2	NOTCH2	MMP14	TPM4	THBS2	COL1A1	COL5A1	MATN2	P3H1	BDNF	SFRP1	WNT5A	SDC1	QSOX1	TGFB1
TCGA-5L-AAT0	1477	0	42	1.768558	2194.297592	65.017058	1972.083191	426.883024	23.637112	195.063425	26.734953	176.233834	2376.719504	1078.955127	429.15598	15160.09273	40.778614	60.660883	3.955504	297.089269	308.864559	498.547327	1126.988129	298.598181	2240.32525	35486.24118	107.538178	419.229135	151.663132	1483.028892	575.087688	3668.868969	94.915595	1724.098807	471.397521	997.098718	7228.743448	4641.829885	4222.43366	82897.82542	6632.021875	143.995798	433.194372	28.045369	567.264106	217.916934	3785.045053	3071.679575	617.331303
TCGA-5L-AAT1	1471	0	63	0.5042657	1434.732	21.67122	471.2431	550.5203	28.99251	138.8	23.56258	84.66456	1056.961	375.1484	182.389	15050.83	118.129	80.58843	113.6696	241.0209	272.8644	350.7049	1392.155	488.7389	1879.221	42759.73	139.8263	470.1544	100.9531	944.0057	943.064	3081.924	61.57535	1845.193	141.4029	938.449	8661.467	3670.661	2382.295	100100.9	5397.314	182.1713	528.937	3.745398	244.0037	77.59925	3027.532	2554.865	556.0368
TCGA-A1-A0SB	259	0	70	0.1595552	233.2177	109.0108	0.1699686	0.1699762	21.0117	0.1673878	10.64706	0.1702029	0.1698402	5.372358	26.15557	5.351064	0.1674996	8652.373	15.84039	20.94098	0.1691071	88.2968	0.1697165	0.1694219	10.5453	5.347676	0.1682233	4084.154	5.410218	0.1698292	20.88758	0.1701113	0.1698579	0.1701954	0.1691413	10.52971	36.43164	134.8151	0.1700907	5.347291	693.9108	5.408219	10.58908	5.472393	0.1699715	0.1684944	1330.547	0.170178	52.06485
TCGA-A1-A0SG	434	0	61	0.1153815	525.4437	139.4683	0.1212862	0.1212905	28.07918	0.1198389	4.154255	0.1214171	4.114903	4.115545	8.115835	0.1214164	0.1199018	3624.558	8.180432	179.2781	0.1208043	32.01005	0.1211453	0.1209805	0.121343	8.080616	0.1203086	5614.289	4.138684	0.1212084	12.06406	0.121366	0.1212244	0.1214129	0.1208234	51.86559	16.04795	87.69286	0.1213544	0.1214407	2514.82	0.120608	0.1209793	8.124904	0.1212879	4.141657	955.161	0.1214032	680.0249
TCGA-A1-A0SH	1437	0	39	0.08540412	6.464237	108.4454	0.08897402	0.08897655	9.694406	0.08810546	12.89877	0.08905236	0.08893106	0.08892304	6.481606	3.275462	0.08814331	5260.777	0.08731647	57.47589	0.08868526	16.0399	0.08888964	0.08879091	3.278525	3.274277	0.0883878	3404.637	0.08854207	0.08892738	3.275258	0.08902174	3.282512	0.08904984	0.08869672	0.08905469	19.20683	47.87743	3.278093	0.08906644	210.3273	0.08856754	0.08879017	3.348856	0.088975	0.08847918	917.3754	0.08904402	0.08885713
TCGA-A2-A04P	548	1	36	0.1599261	264.8012	109.2255	0.1703829	0.1703905	31.43869	0.1677911	0.1679815	0.1706182	5.381984	20.98487	15.80866	5.361691	10.66969	8290.946	10.69156	508.366	0.1695177	41.75488	0.1701297	0.1698339	10.56619	77.97786	0.1686301	3392.092	15.84833	0.1702429	15.73985	0.1705262	0.1702717	0.1706107	0.169552	0.1706252	41.69278	41.69044	0.1705055	5.357902	3817.157	0.169166	5.398738	0.1538776	0.1703858	21.05419	845.6858	0.1705932	62.54812
TCGA-A2-A04T	2246	0	62	0.002594608	0.002638484	414.1769	1.06745	67.08223	9.586727	2.132923	37.27018	0.002638737	1.067479	4.261908	0.002636061	1.067388	0.00262796	0.00263854	0.002618034	59.62935	0.002634402	14.90962	0.002636819	1.067563	2.132199	1.067374	0.002630873	0.002638784	0.002632705	25.55735	4447.378	0.002638376	0.002637377	4812.577	18.10473	2012.344	3389.035	50.04546	2.13219	51.10977	0.002638693	0.002633007	3.197287	1.068946	0.002637826	0.002631959	0.002638613	2719.322	0.002636435
TCGA-A2-A0CL	3015	0	37	0.02194262	0.0224425	1150.265	0.02243482	547.3963	100.8141	1.578665	31.05359	0.0224454	0.02242901	18.63829	0.02241474	3.124079	0.02232206	0.02244314	0.02220876	330.3139	0.02239574	37.24879	0.02242341	0.02241006	1.573716	1.573121	0.02235536	0.02244593	4.682203	40.35154	9075.681	0.02244127	0.02242981	2307.345	330.2385	1091.673	2232.911	139.5866	6.226751	13.97826	1.57332	0.02237978	0.02240995	1.589	6.227741	1.577	0.02244397	1829.756	0.02241902
TCGA-A2-A0CR	3283	0	54	0.02058293	0.0210433	94.04897	1.5382	174.4118	1.540908	9.133855	15.20152	1.537531	0.02103089	7.606755	0.02101774	6.086846	0.02093241	7.603846	0.02082809	207.7693	0.02100026	107.6946	0.02102573	1.539384	6.08805	1.537386	1.541367	0.02104646	0.02098237	22.77415	1739.215	0.02104216	0.02103162	1088.73	554.8174	1340.433	1164.543	37.9315	6.087883	68.25478	0.02104551	0.02098556	1.539388	0.02030111	1.538192	0.02097451	0.02104466	1815.021	0.02102168
TCGA-A2-A0CS	2348	1	73	0.4146764	1591.362	50.52748	5372.292	449.9135	24.08537	212.9892	13.69305	691.2446	3412.447	836.7229	520.3474	10396.83	19.04029	39.84928	1.785092	266.8043	231.5625	484.016	1260.155	219.6007	1706.365	45257.91	41.35675	490.5688	83.0935	1257.149	249.0831	2782.732	34.79555	4437.478	486.0653	1027.649	4111.483	5292.982	3702.524	198981.2	8576.467	22.10034	517.6298	0.863209	51.30205	431.5082	4659.018	2351.598	623.5262
TCGA-A2-A0CT	2289	0	71	56.481259	4785.666278	31.149572	231.712588	1601.58009	23.067099	149.402411	50.098342	213.340127	394.415817	258.182622	710.763947	13321.33796	404.731074	152.330802	14.430718	258.738513	525.567875	490.24878	1156.533258	519.896795	1839.698367	28843.75827	62.910608	185.207829	40.893838	1123.298173	1180.792479	1561.635235	163.742082	1507.27504	472.31527	2066.081836	3295.44426	7321.976856	2486.56729	41938.9376	2653.877001	341.659556	289.704621	3.566484	167.364107	249.97026	4396.681393	5880.933266	306.956777
TCGA-A2-A0CZ	1616	0	46	0.07966942	2406.319	109.3937	0.08285804	0.08286031	9.232736	0.08208335	27.4655	0.08292788	0.08281974	0.0828126	0.08272562	0.08292749	0.08211712	3850.577	6.215664	97.25576	0.08260057	33.50261	0.08278282	0.08269479	6.159277	15.25699	0.08233525	4160.378	0.08247286	0.08281647	3.118708	0.08290059	0.08282502	0.08292564	0.08261079	24.36586	9.191165	6.155053	0.08289445	0.08294044	4251.302	0.08249558	6.174689	3.187177	0.08285892	0.08241676	758.7773	0.08292046	9.211356
TCGA-A2-A0EM	3094	0	73	0.0672196	154.5842	94.98249	2.784385	0.06965361	13.66761	0.06906276	5.527089	0.06970494	0.06962279	0.06961736	5.50591	0.06970465	0.06908846	1856.452	8.258499	100.4005	0.06945622	35.33541	0.06959473	0.06952783	0.06967492	0.06971363	0.06925445	3027.243	0.06935912	2.786101	21.75564	0.06968421	2.785762	0.06970324	0.06946399	0.06970652	10.91455	48.86423	0.06967955	8.200449	517.7437	0.06937639	0.06952733	0.06574304	0.06965256	0.06931645	978.4583	0.0696993	0.0695727
TCGA-A2-A0EP	3603	0	56	36.36058	0.05844821	0.0583323	4.932935	4319.463	31.75407	0.05796908	4.956171	7304.76	0.05839663	2.49761	0.05834207	7.363071	4.95666	141.2697	0.05755876	0.05839672	4.943935	0.0584046	0.05837523	4.940494	0.0584364	0.05846592	0.0581155	17036.14	7.388249	0.05839473	959.1607	343.3239	3708.12	41.4483	0.05827547	6905.628	7.363716	12.23311	2.494862	0.05846657	56.05603	2.505286	7.379152	0.0554208	36.59626	0.05816285	0.05845385	65.7962	0.05835842
TCGA-A2-A0EQ	2426	0	64	0.08918865	108.5176	157.7906	0.09302158	0.09302431	29.73268	0.09208816	3.414048	0.0931058	0.0929754	0.09296678	6.686144	3.379094	13.30528	5845.329	10.02671	32.98325	0.0927112	46.12627	0.09293088	0.09282475	0.09305814	26.36971	0.09239152	3780.254	0.0925573	6.678236	6.664316	0.09307288	0.09298176	0.09310309	0.09272351	0.0931083	13.23716	82.22457	0.09306547	3.37768	486.2265	0.09258468	13.27232	3.455791	0.09302264	0.09248971	670.1542	0.09309684	0.09289593
TCGA-A2-A0ES	2190	0	52	0.015262	2.780492	1004.701	0.01557379	246.0618	38.73112	1.401372	40.11055	1.397924	1.398595	5.54692	0.0155611	8.309452	0.01550248	0.01557905	0.01543075	543.2133	0.01554909	17.98938	0.01556658	15.22756	1.3982	0.01558157	0.01552354	0.01558082	0.0155368	24.9022	6031.937	0.01557787	0.01557063	1571.595	146.5325	746.4181	2091.297	45.63122	8.310425	30.42448	1.39795	0.01553899	0.01555807	0.01506765	2.781036	0.0155314	0.01557958	2053.976	0.0155638
TCGA-A2-A0EU	1043	0	79	2.925528	159.5686	81.26266	0.07320705	0.07320891	14.11098	0.07257027	0.07261737	0.07326441	0.07317559	5.679973	8.48836	0.07326409	0.07259804	3706.393	0.07199051	28.08155	0.07299552	44.87348	0.07314526	0.07307293	0.07323195	8.466302	0.07277743	8143.118	2.888821	0.0731729	5.669954	0.073242	0.07317993	0.07326257	0.07300391	0.07326612	8.469379	50.44079	0.07323695	5.668482	766.6199	16.90933	0.07307239	0.06898829	0.07320777	8.505039	1460.354	0.07325831	2.879972
TCGA-A2-A0SX	1534	0	48	13.11103	0.01850424	0.01848052	2.927781	535.0917	2.931528	0.01840596	11.66465	28589.23	2.928227	0.01849284	0.01848252	5.835016	2.933394	13.10625	0.0183213	0.01849371	0.01846766	0.01849532	0.01848931	0.01847886	0.01850183	0.01850786	0.01843606	6627.262	0.01845246	0.0184933	3328.196	149.791	738.6135	30.55454	0.01846888	13612.09	2.926892	13.10568	4.381615	0.018508	46.5494	0.01845517	0.01847878	0.01787279	14.56276	0.01844578	0.0185054	33.46324	0.01848587
TCGA-A2-A0T1	521	0	55	0.04795791	455.9546	73.1198	0.04941073	0.04941175	0.04921637	0.04906049	4.498823	0.04944223	0.04939346	0.04939024	19.99225	2.263037	4.499224	3044.939	2.285364	64.25989	0.04929452	8.911075	0.0493768	0.04933707	2.264308	0.04944738	0.04917457	1766.003	0.04923681	0.04939198	4.476347	0.04942992	0.04939584	0.04944121	0.04929914	4.47633	2.263244	50.95654	2.264128	0.04944789	958.2878	0.04924708	4.486165	0.04706715	0.04941113	2.273609	278.9108	0.04943888	4.484202
TCGA-A2-A0T5	531	0	39	0.05942749	15.11865	55.29529	0.06143579	0.06143721	7.617103	0.06095028	0.06098622	0.06147949	0.06141183	10.10978	0.06135291	0.06147924	0.06097147	2781.619	0.06050751	341.2099	0.0612746	25.16908	0.06138872	0.06133361	0.06145476	2.569987	0.06110832	3892.876	2.583839	0.06140978	10.09707	0.06146241	0.06141513	5.079809	0.061281	0.06148079	2.570942	35.18628	0.06145857	10.09507	928.1659	0.06120882	2.578585	2.620242	0.06143634	2.585005	950.7387	0.06147484	2.576918
TCGA-A2-A0T6	575	0	50	0	1.6271078	244.3823746	0	244.3748038	32.680102	1.6253221	32.680586	0.8098663	0	6.5300204	0	1.627184	0	0	0	305.6786679	0	90.7129687	0	0.8094635	0.8097811	0	0	0	4.8939547	11.4335151	5553.919684	0	0	1197.409672	136.4882283	1128.752027	1570.94189	71.9177963	2.4443258	0.8098998	0	0	0	1.6218136	1.6269358	0.8091044	0	1600.367148	0
TCGA-A2-A0YF	1535	0	67	0.02488003	1.650872	165.7765	0.02546007	76.41123	47.16853	3.285702	37.41684	9.775899	0.02545323	4.903847	0.02543638	8.150883	0.02532709	0.02546989	0.02519354	178.784	0.02541398	68.2882	0.02544662	1.652974	0.02546549	1.650422	0.02536636	0.02547318	0.02539108	30.91099	11154.66	0.02546768	0.02545417	2944.302	30.91844	654.8688	6002.214	30.90163	19.52901	8.15006	1.650657	0.02539515	1.652979	3.297043	8.153808	0.025381	0.02547087	1995.381	0.02544143
TCGA-A2-A0YH	659	0	53	0.05357251	56.64688	113.248	0.05528708	0.05528828	14.23728	0.05487316	7.161164	0.05532431	0.05526665	2.417174	2.419421	0.0553241	0.05489124	3196.347	9.532204	134.4666	0.0551497	18.93202	0.05524696	4.7825	0.05530324	2.41278	0.05500794	3578.357	2.424706	0.05526491	14.20182	0.05530976	0.05526947	0.05532311	0.05515516	77.85532	4.771649	63.7136	0.05530648	2.412716	539.9046	0.05509363	4.782524	4.813914	0.05528754	2.425718	711.988	0.05532035	51.95792
TCGA-A2-A0YK	588	0	61	42.23729	0.007093369	0.007085698	3.529747	1519.166	2.356808	0.007061566	0.007063785	8971.862	0.007089957	1.181456	0.007086345	3.529308	3.532163	31.70713	0.007034128	0.007089963	1.181846	0.007090485	3.530118	2.356116	0.007092588	0.007094539	0.007071312	7665.194	0.007076621	0.007089832	595.242	132.6761	571.7523	15.26992	0.007081932	5630.617	2.355274	23.48836	4.703657	0.007094582	36.4029	0.007077496	1.181685	0.006888081	18.79349	0.007074458	0.007093741	27.01064	0.007087428
TCGA-A2-A0YM	965	0	67	0	0	1218.972213	0	105.1812407	18.1767025	0	27.6672556	0	0	8.6899894	0	1.5732879	0	0	0	486.4269378	0	15.8078678	0	13.4336711	0	0	0	0	4.7341179	19.7619034	6097.425113	0	0	3475.421985	18.9686788	813.0798876	1721.090573	162.1322156	13.436324	828.9029225	0	0	0	0	4.7362904	0	0	624.0426006	0
TCGA-A2-A1G0	616	0	49	18.51463	1.029729	0.001162576	1.029748	607.8739	1.029861	0.001158997	0.001159327	4182.082	0.001163208	0.001163167	0.001162672	7.201051	2.058608	18.5152	0.001154925	0.001163209	0.00116196	0.001163286	100.8	0.001162497	0.001163598	0.001163887	0.001160443	6242.265	1.029851	0.001163189	387.7649	152.2272	308.5666	5.143945	0.001162018	3744.949	0.001163787	21.60082	4.11543	0.001163893	25.71503	0.00116136	0.001162493	1.030397	49.37213	0.00116091	0.001163769	25.71505	0.001162833
TCGA-A2-A1G6	501	0	50	62.0559	0.01685784	0.01683671	0.01685248	1330.156	0.01680693	0.01677031	0.01677641	14913.21	1.431342	1.431384	0.01683849	8.499107	1.434283	42.42866	0.0166949	0.01684846	0.01682526	0.01684989	0.01684454	0.01683523	0.01685568	0.01686106	0.01679712	14918.93	1.432991	0.01684809	393.0046	248.8222	1077.106	8.499176	0.01682634	6783.805	0.01685921	83.42344	0.01685633	0.01686118	25.46343	0.01681414	0.01683516	0.01629511	56.56996	0.01680577	0.01685886	5.671912	0.01684148
TCGA-A2-A25F	322	0	66	41.3924	0.01960054	0.01957503	1.501282	2523.259	32.61642	0.01949487	4.471623	8435.051	0.01958919	2.983335	0.01957718	0.01960292	2.988783	60.74192	0.01940387	0.01958921	0.01956121	0.01959094	1.501816	2.984578	0.01959794	0.01960443	0.01952723	6591.409	1.503546	0.01958877	7696.12	78.5154	817.4259	29.6397	0.01956251	11349.4	1.500734	8.90592	1.500986	0.01960457	29.63982	1.503435	0.01957316	0.01892197	40.01252	0.01953768	0.01960177	14.83018	0.01958078
TCGA-A2-A3XT	2770	0	45	0.003605219	0.003667285	91.56433	0.003666337	215.8209	13.08577	0.003651756	39.24522	0.003667643	1.093794	61.04462	0.003663856	45.78297	0.003652395	4.3637	0.003638351	61.04455	0.003661509	9.814189	0.003664928	15.26506	0.003666904	1.093645	0.003656515	0.003667709	3.274597	29.43465	3627.423	0.003667133	0.003665719	1978.301	44.69563	446.8934	1232.762	34.88325	9.813827	4.363563	0.003667581	0.003659536	6.544549	0.003566903	1.093752	0.003658052	0.003667467	1336.309	1.093859
TCGA-A2-A3XV	996	0	46	2.81213	444.894163	21.984275	1259.819208	4396.862079	44.000214	133.412905	5.264795	337.234947	2243.37343	1748.592445	343.388935	8445.360967	182.815941	189.600583	2.004204	730.844036	468.716978	918.866752	749.238575	322.596444	7122.011159	19830.18526	59.095903	779.723299	353.719511	591.347987	619.040012	3142.38806	34.220881	6041.589523	352.41871	2139.418207	3786.680571	3767.094929	2694.590143	99866.54638	6238.584539	39.921416	1536.807362	0	152.074863	167.632885	4529.78305	602.315936	968.342269
TCGA-A2-A3XX	1439	1	49	0.01571508	0.01604329	61.34863	1.41027	217.4326	2.807507	0.01596094	57.15868	0.01604519	0.01603445	8.381189	0.01602509	5.59094	0.01596432	2.803721	0.01588998	241.1219	0.01601264	55.77053	0.01603078	1.411117	0.01604126	1.409691	0.01598616	0.01604553	1.412043	9.775119	6062.176	0.01604248	0.01603497	2282.748	50.20005	1018.754	1788.02	183.9794	8.379348	217.4203	0.01604486	0.01600217	2.80577	0.01551367	9.774136	1.412252	0.01604425	1230.582	0.0160279
TCGA-A2-A3XZ	1532	0	46	14.16576	0.007325831	0.007317878	0.007323816	386.9629	0.007306661	0.007292862	2.369122	1784.939	0.007322294	0.00732201	0.007318549	2.366885	0.007294218	24.78279	0.007264419	0.007322299	2.368065	0.00732284	0.007320825	1.18764	0.00732502	0.007327044	0.007302964	4710.655	0.007308468	0.007322164	1298.893	117.9842	1318.899	7.085978	0.007313974	2515.189	2.366918	2.366906	4.72672	0.007327088	22.4229	0.007309376	1.187642	0.007113036	15.34558	0.007306226	0.007326217	10.62537	0.007319672
TCGA-A2-A4S2	643	0	62	1.521237	2490.547215	26.886456	82.929681	445.745971	33.761345	111.141002	70.567406	46.764007	420.985098	506.349699	314.032664	10161.29212	37.502723	79.20372	13.703939	412.724565	356.80361	582.251933	859.661013	299.883965	1558.047913	30300.58037	157.746426	434.341244	91.591452	1025.417576	318.714582	4010.405412	171.217553	7171.208215	334.166934	3284.545291	4727.234876	4492.412764	2647.160819	83824.51269	3994.482362	122.872876	409.268189	4.857308	574.955113	198.665172	776.693114	2289.719305	538.268298
TCGA-A7-A0D9	1139	0	37	0.1109593	1876.429	166.195	0.1164832	0.1164871	42.68756	0.1151307	7.913251	0.1166055	0.1164162	0.1164037	50.40231	0.1166048	7.914291	5705.628	0.1139069	139.2101	0.1160329	46.5147	0.1163516	0.1161976	3.984653	3.978164	0.1155697	7648.225	0.1158099	0.1164104	0.1166087	0.1165577	0.1164254	7.843253	0.1160508	247.2616	23.29563	204.7991	0.1165469	0.1166274	3119.649	0.1158495	4.000577	4.074317	0.1164847	0.115712	1054.219	0.1165924	3.996356
TCGA-A7-A13D	965	0	46	0.1069338	15.1408	116.5658	0.1121221	0.1121258	45.2525	0.110853	71.41556	0.1122367	0.1120592	15.16363	7.652033	0.1122361	0.1109082	7847.678	18.96517	705.6191	0.1116997	3.877635	0.1119986	0.1118542	0.1121718	45.16126	0.1112651	1959.603	11.44003	0.1120538	0.1122398	0.1121919	0.1120679	0.1122331	0.1117164	71.45287	22.64725	48.93127	0.1121818	3.866358	25791.7	7.671243	15.18203	3.959538	0.1121235	0.1113985	672.1108	0.1122245	30.21082
TCGA-A7-A13E	614	1	62	0.8571476	7113.883	41.21495	1838.413	277.1123	274.1359	95.86	216.245	353.3488	709.7489	345.2377	656.4043	6437.902	54.08386	78.21426	0.6383026	694.1842	834.8935	1072.9	959.985	111.3528	2662.011	45464.84	38.05502	282.9892	37.60313	712.9109	776.6547	3253.55	27.46826	3162.97	174.305	2478.701	4506.717	5431.388	2922.712	43088.81	3540.515	52.03764	326.7958	2.197779	3488.898	30.38648	6809.477	5623.805	254.3543
TCGA-A7-A13F	765	0	44	103.7999	2759.975	25.25578	256.3763	556.8159	23.35035	61.50402	22.87401	48.68541	281.5376	263.6608	1801.389	9817.357	19.07747	83.16522	0.7485129	254.641	162.4384	944.1833	572.2345	134.4113	2290.977	31129.85	65.75935	211.1486	44.2311	829.4921	568.1928	3047.335	110.9921	7483.871	378.0353	1306.66	3326.917	9443.598	2174.027	29914.97	2090.864	904.1214	353.755	1.365592	133.2993	86.01477	2721.641	3418.051	373.0243
TCGA-A7-A26F	738	0	55	54.70608	0.1002613	13.98738	24.35731	128.2168	2798.765	0.09913851	27.87071	28916.17	13.97201	0.1001303	0.1000119	7.024705	282.7217	145.4918	0.09818284	0.1001403	307.8157	41.68062	0.1000898	27.8518	0.1002335	7.022161	0.09948084	4481.356	24.40582	0.1001356	7993.413	380.8354	1902.274	27.79553	0.09985563	15955.18	45.10564	58.94982	3.565876	0.1003045	13.94921	383.5188	0.09996904	0.0932888	79.75731	7.069629	3.563653	232.0078	0.1000503
TCGA-A7-A26H	724	0	72	4.558047	0.005580737	0.00557485	2.27973	291.0601	11.37822	0.005556329	2.281148	7516.12	0.005578119	0.005577908	0.005575346	63.67384	2.281182	83.00237	0.005535266	0.005578123	3.417602	2.279803	1.1428	0.005574437	0.005580137	0.005581635	0.005563809	5323.03	2.280608	0.005578022	1089.173	195.5587	412.7062	11.37504	0.005571959	7364.916	3.416464	7.964238	18.19724	0.005581668	37.52458	0.005568555	0.005574418	0.005423086	42.07403	0.005566223	0.005581022	46.6202	0.005576178
TCGA-A7-A26J	627	0	49	49.72759	0.1171149	0.1167622	4.001634	581.2682	27.33753	0.1156623	0.1157629	26244.77	0.1169578	11.77195	0.1167919	7.870041	23.4656	58.26502	0.1144291	0.1169581	4.020564	11.76824	15.6587	0.1167376	0.1170789	0.1171688	0.1161048	29108.32	7.922127	0.1169521	9386.76	298.5264	817.3194	11.74661	0.1165896	17769.58	0.1171379	38.87796	54.40196	0.1171708	100.8821	7.9205	0.1167364	0.1081567	205.5516	0.1162481	0.117132	73.76039	0.1168416
TCGA-A7-A426	364	0	50	45.20544	0.002099672	0.002097586	2.105236	1067.282	6.312119	0.00209102	1.053988	5303.821	0.002098745	3.156854	0.002097762	9.465796	1.053996	88.32986	0.002083551	0.002098746	2.10546	0.002098888	0.002098359	0.00209744	0.00209946	0.002099991	1.053918	11082.92	4.208838	0.00209871	748.6796	342.7965	713.9751	2.105152	0.002096562	2736.035	0.002099808	46.26898	1.053651	0.002100002	73.6084	0.002095355	0.002097433	0.00204371	22.0845	0.002094528	0.002099774	23.13561	0.002098057
TCGA-A7-A4SA	454	0	40	3.936891	2778.3	69.91169	155.1546	389.4381	6.131255	198.8517	63.94026	85.0186	873.0144	1244.45	324.419	10581.43	22.29251	62.11536	0.1458492	170.9661	485.0986	400.8996	513.0975	326.0723	1373.319	18145.23	282.0944	335.6466	121.9272	941.74	446.693	4977.392	49.56403	1367.261	504.3676	2792.208	3556.892	3059.773	2101.649	67880.87	5010.032	260.1639	403.3527	30.90513	816.6012	343.3659	1155.34	3299.893	548.761
TCGA-A7-A4SE	644	0	54	0.5567614	1812.823	192.5083	1464.445	288.617	203.1566	90.40538	26.60333	192.3548	1311.148	458.4586	680.5679	6166.004	897.5011	83.57319	27.52453	728.2069	602.8121	1249.317	762.0223	203.0618	702.0625	48703.28	119.9276	719.5341	49.50549	711.7848	206.9702	4062.685	132.9753	936.4919	157.2611	1152.099	5122.649	8931.391	2823.354	88216.27	7234.474	148.0914	591.9734	4.456764	503.7867	241.0212	2904.734	961.8044	472.8231
TCGA-A7-A5ZV	368	0	62	2.803079	2128.729	7.342703	33.06121	332.4245	160.2973	31.62003	92.40665	41.64361	333.6258	140.6978	176.4332	361.7252	1771.419	56.64335	15.66182	729.0506	281.7856	5454.035	29.4841	46.86196	5016.2	19451.07	15.90177	439.3685	2014.634	1700.31	301.2341	5579.616	9.250602	2685.289	57.57762	2937.023	5178.516	3261.911	4957.296	3582.45	8180.448	2078.178	2732.004	1.139907	1175.152	146.9515	8355.854	4191.049	511.855
TCGA-A7-A6VV	313	0	51	0.07713338	80.25427	80.293	0.08016003	0.08016218	17.95087	0.07942515	9.040081	0.08022627	0.08012371	3.056449	17.92977	3.049829	0.07945719	7526.575	0.07875674	216.8245	0.07991582	11.97293	0.08008868	0.08000519	3.052438	6.017341	0.07966414	1727.641	0.07979468	0.0801206	3.049655	0.08020038	0.08012871	0.08022414	0.07992552	6.018794	53.52575	41.64887	0.08019456	0.08023818	6734.622	0.07981623	14.96048	0.07530541	0.08016086	3.070845	581.9163	0.08021922	3.059104
TCGA-A8-A06Q	31	0	63	2.437154	0.008608474	0.008598936	0.008606058	151.4152	8.491611	0.008568931	0.00857169	2617.405	0.008604232	4.854651	0.00859974	3.642373	0.008570558	21.81141	0.008534823	0.008604239	4.855917	0.008604888	4.85486	0.008598268	0.008607503	0.00860993	0.008581048	6525.918	4.85651	0.008604076	2895.98	78.74023	46.03923	3.642391	0.008594253	8462.602	0.008609095	0.008609194	18.17815	0.008609983	98.11805	2.432869	0.008598236	0.008353382	76.31954	0.00858496	0.008608937	14.5437	0.008601087
TCGA-A8-A06T	1614	0	75	6.744561	0.0274482	0.02740869	0.02743819	413.3841	30.17345	0.02728462	0.02729602	2967.036	0.02743062	1.70263	0.02741203	28.47887	3.385541	48.56441	0.02714391	0.02743065	1.704591	0.02743334	1.702941	0.02740593	0.02744417	0.02745422	0.02733469	16943.32	5.057933	0.02742998	1949.601	366.5337	294.5699	6.722234	0.02738931	16029.6	6.722424	3.374957	8.397493	0.02745445	164.0359	3.381814	0.0274058	0.02640118	78.69719	1.705986	0.02745011	13.41719	0.0274176
TCGA-A8-A06U	883	1	80	0.08400777	18.9893	141.8133	0.08748291	0.08748538	6.423323	0.08663771	0.08670017	0.08755914	0.08744112	0.08743331	0.0873384	3.237288	0.08667454	2024.302	6.451986	141.8307	0.08720195	12.70267	0.08740082	0.08730475	3.240272	9.533074	0.08691248	3617.311	3.25926	0.08743754	6.386323	0.08752935	6.398252	0.08755669	0.08721309	0.08756141	9.537113	37.87907	0.08752265	0.08757285	1284.594	0.08708739	3.250635	3.309449	0.08748387	0.0870014	632.9356	0.08755103	12.71273
TCGA-A8-A076	1642	0	66	1.901399	0.0344533	0.03439948	0.03443967	894.9841	27.74423	0.03423053	0.03424604	5934.527	0.03442936	3.729198	0.03440402	25.87248	5.589402	49.86753	0.03403908	0.0344294	5.581487	0.03443306	0.03441942	1.8837	0.03444782	0.03446152	0.0342987	3627.95	5.58402	0.03442848	3906.581	186.4367	378.3375	18.49064	0.03437308	6525.038	0.03445681	9.262911	72.01827	0.03446182	131.0651	5.583599	0.03439554	0.03303148	75.71519	0.03432072	0.03445592	16.64571	0.03441162
TCGA-A8-A07B	1308	0	69	0.5181247	6530.678	63.67634	5614.801	235.1112	29.16664	354.1864	9.690037	559.0614	1528.094	295.5131	841.5078	14015.92	211.6919	349.4966	332.4361	173.6063	283.0684	465.8476	976.7102	305.2991	916.9771	41807.49	71.20478	193.3813	33.06278	1378.895	613.0527	1991.555	36.69089	6743.926	351.2871	1551.767	2214.426	3837.528	4291.97	44916.91	2965.299	1497.489	209.5311	1.89561	12.20975	231.0691	2540.895	3094.73	122.6771
TCGA-A8-A07G	577	0	65	0.01520537	1.396581	267.8811	1.396897	200.2424	31.78721	5.547378	12.4548	0.0155224	1.397109	8.303582	0.01550311	8.300842	0.01544475	0.01552098	0.01537336	523.3242	0.01549115	579.9368	0.01550857	1.397711	0.01551864	2.777154	0.01546572	0.01552274	2.780917	23.49545	8816.244	0.0155198	0.0155126	2602.791	35.92877	1125.364	1857.172	350.7439	4.15879	13.82352	2.777378	0.0154811	4.161124	0.01501189	2.778123	0.01547354	0.01552151	1344.907	0.0155058
TCGA-A8-A07I	426	0	69	1.281259	4025.641	47.61362	3990.498	251.8119	421.1427	158.786	10.48897	247.9528	1899.467	352.6637	1158.035	19939.02	33.45788	114.669	0.8900759	567.1832	338.0985	293.2188	1085.854	175.037	711.5089	70725.37	123.267	372.1545	73.52853	1402.78	546.968	3370.181	197.457	3892.215	372.3048	1834.267	6052.533	8131.994	4378.13	67971.59	5961.812	242.7276	327.078	0.6159934	54.30068	95.04806	3468.086	1338.393	392.7725
TCGA-A8-A07P	334	0	68	0.08035593	143.5965	225.9687	0.0835891	0.0835914	9.287911	0.08280345	0.08286153	0.08365993	3.144291	0.08354301	18.4411	0.08365954	0.0828377	4059.536	0.08208922	244.3429	0.08332798	33.70142	0.08351281	0.08342353	0.08361985	3.136531	0.08305891	7182.373	0.08319846	0.08354694	3.13742	0.08363225	3.144017	0.08365766	0.08333834	0.08366204	9.245847	27.56628	0.08362602	9.241772	506.8536	0.0832215	3.150075	15.23655	0.08358999	12.34841	1569.086	0.0836524	0.08348341
TCGA-A8-A07U	760	0	66	0.09150998	2231.333	107.2267	0.09550875	0.0955116	10.18787	0.09453439	3.479081	0.09559668	3.450971	0.09545154	10.16529	0.09559619	0.09457682	12191.79	3.496941	133.9935	0.09518472	33.59547	3.453211	0.09530326	0.09554692	3.441453	0.09485101	2469.022	3.467778	0.09545642	30.21333	0.09556232	0.09546718	0.09559386	0.09519757	3.442524	6.790548	93.79422	0.09555458	3.441304	2408.766	0.09505264	0.09530242	0.08911285	0.09550986	10.18849	1656.08	0.09558733	13.51404
TCGA-A8-A084	458	0	81	0.07793205	24.00796	104.7672	3.075959	0.08101146	27.05268	0.08026197	44.96664	0.08107664	0.08097234	0.08096544	21.04919	0.08107626	0.08029454	2863.48	0.07958234	56.92879	0.08076093	9.064721	0.08093672	0.08085181	3.074219	6.059932	0.08050499	3912.789	3.091204	0.08096918	18.02096	0.08105031	0.08097743	0.08107448	0.08077079	18.02088	3.072002	74.829	0.08104439	0.08108875	1330.282	0.08065965	3.083468	12.00007	12.05407	0.08058362	896.8702	0.08106947	0.08090875
TCGA-A8-A08I	365	0	53	9.089169	0	0	0	37.28648	2.724016	0	0	1028.701	0	1.815173	0	17.2776	5.451628	12.72973	0	0	5.452473	3.634156	0	0	0	0	0	7064.521	0.9054721	0	4154.847	115.5078	60.02445	7.272609	0	4403.156	3.634436	3.634444	4.543854	0	22.73481	0	0.9056281	0	43.65319	0	0	14.54888	0
TCGA-A8-A08O	943	0	45	1.289894	4366.271	69.56118	2085.826	216.3439	81.27116	185.2712	32.06095	368.6479	949.8686	416.9251	745.7925	22789.79	168.4219	77.2413	1.831507	328.1925	504.0028	417.8545	916.1964	310.1009	1108.239	58363.16	102.8065	284.5086	173.1388	1487.566	384.51	3239.564	179.3797	2472.542	445.2042	3084.269	5420.961	4625.296	3836.22	52524.99	5394.045	146.4966	309.1599	13.57392	659.9518	245.15	1772.771	1513.068	400.2921
TCGA-A8-A08R	30	0	52	23.64238	0.01278246	0.01276735	6.582493	148.4604	3.957881	0.01271987	3.959273	24001.85	0.01277574	5.269178	0.01276863	13.14956	6.588511	11.83639	0.01266591	0.01277575	1.327817	0.01277678	107.7394	0.0127663	0.01278092	0.01278476	0.01273904	4208.791	2.643033	0.01277549	2812.439	102.4805	1133.594	6.581265	0.01275994	5806.114	3.953956	18.40438	13.15068	0.01278484	38.10921	26.29543	0.01276625	0.01237938	23.66184	0.01274523	0.01278319	14.46351	0.01277076
TCGA-A8-A08S	1004	0	71	0.006789495	2.3463	39.77852	0.006911028	61.99957	36.27055	1.177921	40.94757	5.855104	1.176824	9.365326	0.006906091	5.855109	0.006883285	0.006913073	0.006855351	157.9085	0.006901421	71.35726	0.006908225	2.347054	0.006912157	2.346134	0.006891483	0.006913759	7.027655	12.87448	20380.12	0.006912613	2.346638	2487.741	19.89466	410.5393	2057.329	25.73886	1.176655	0.006914095	0.006913505	0.006897493	1.177061	3.52165	1.176739	0.00689454	0.006913278	5377.786	0.006907144
TCGA-A8-A08Z	1217	0	76	0	3.7981715	193.8121954	0	678.3502731	46.5498027	0.9476811	26.5982235	0	0	8.5481684	0	4.7482769	0	0	0	359.1248177	0	191.910921	0	2.8478594	0	4.7483149	0	0	5.6975832	11.3982971	5383.113364	0	0	2666.852379	14.247913	617.5439754	2178.51483	182.411031	27.5495675	6.6484617	0	0	3.7978546	0	1.8980098	0	1.8980747	1311.097198	0
TCGA-A8-A095	1277	0	45	0	0	261.4182	0	57.37935	37.33895	5.459573	20.94324	0	0	9.104255	0	15.48097	0	0	0	338.8397	0	20.94513	0	0	0	0	0	0	1.817449	1.817872	5049.882	0	1.817885	1793.504	86.52651	470.0048	1776.198	26.41125	10.01554	3.639846	1.818065	0	0	1.815346	5.46119	0	0	1980.234	0
TCGA-A8-A09B	365	0	58	0.008146003	0.008297427	111.9466	1.212146	109.5389	56.58222	0.0082595	49.35863	13.24799	1.212247	14.45372	0.00828905	21.67318	0.008261061	0.00829762	0.008226785	379.1332	0.008283318	74.63532	0.008291669	2.416588	0.008296495	1.21188	0.008271122	0.008298462	1.212969	10.84251	6496.832	0.008297054	0.0082936	1715.093	20.47449	580.1317	1647.692	202.2111	7.230453	0.008298874	1.21194	0.008278497	0.008287607	1.217133	2.415924	0.008274874	0.008297871	901.4847	0.008290342
TCGA-A8-A09D	1522	0	47	0.1088495	7345.388	323.3934	0.1141962	0.1142	3.956194	0.1128877	30.64776	7.727846	11.55811	0.1141192	3.93926	0.1143138	0.1129446	6854.972	0.1117034	42.0324	0.1137606	26.79514	0.1140688	0.1139199	0.1142475	11.52994	0.1133125	2321.019	0.1135448	3.932465	7.727405	0.1142682	0.1141403	7.72837	0.1137779	99.06209	3.922142	91.45955	0.1142578	0.1143357	8487.539	3.952825	0.1139188	0.1056731	0.1141976	0.1134501	844.8384	3.922309	15.38089
TCGA-A8-A09E	1492	0	73	1.657659	7227.513852	590.486681	1751.663107	807.142963	20.687203	163.475422	31.198377	134.060954	1532.694015	639.542431	529.929045	7868.497937	17.276117	56.21591	1.946728	520.756715	260.833581	1742.939221	630.479327	184.348914	4142.036148	35070.89131	137.521255	547.715814	291.601448	826.805297	593.739623	3506.609218	33.764937	2183.338708	1258.753368	1888.708743	3277.197889	5403.528609	2902.008682	50802.907	3530.049623	176.152699	356.577551	1.371106	128.364787	41.709419	8829.259128	7268.252675	356.261604
TCGA-A8-A09Q	761	0	83	0.02121376	7.684332	211.4701	1.554808	196.1633	44.47448	3.09471	19.95952	1.554113	1.555128	15.35099	0.02166575	24.53914	0.02157704	0.02169294	0.02146858	680.291	0.02164757	13.81754	0.02167406	7.68972	0.02168937	3.086218	0.02160891	0.02169561	4.62591	10.75269	8643.13	0.02169114	0.02168018	3016.938	29.15059	424.456	2580.257	102.6866	7.684844	0.02169692	0.02169462	0.02163229	1.556043	1.569236	4.620495	0.0216208	0.02169373	2267.69	1.555628
TCGA-A8-A0A2	579	0	66	37.08665	0.111602	0.1112767	3.860023	534.8041	41.33669	0.1102618	3.898198	18314.98	0.1114572	3.863802	0.1113041	37.51503	22.64332	56.22696	0.1091229	0.1114574	26.36817	0.1114796	18.8539	0.111254	0.1115688	3.851131	0.1106702	23702.64	15.14339	0.1114519	1877.092	516.1662	1121.283	15.07506	0.1111175	17806.87	7.594761	44.9979	15.08505	0.1116536	149.7098	0.1109304	0.1112529	0.1033178	250.7109	0.1108024	3.853945	89.88057	0.11135
TCGA-A8-A0A4	396	0	73	0.01952868	0.0199592	268.1554	0.01995259	177.3097	58.13276	4.498979	25.36219	0.0199617	0.01994759	13.43319	0.01993531	4.489504	0.01985553	0.01995975	5.994015	381.3843	4.494553	56.64083	0.01994278	7.47469	1.51021	2.999426	0.01988419	0.01996215	1.512775	16.41329	6366.896	0.01995814	0.01994828	1835.324	204.0944	992.1656	2341.805	56.63224	26.83921	62.58756	2.999734	0.01990522	1.511572	4.505399	17.90164	0.01989489	1.509932	2417.775	3.002005
TCGA-A8-A0A6	640	0	64	2.103248	3069.374782	265.664811	560.176146	163.392925	30.352896	130.359531	111.479081	155.560194	293.693167	323.917424	529.678292	8203.401372	30.158018	101.792789	5.241128	416.54533	294.575552	460.69449	622.069355	209.923463	1538.79572	25123.65867	258.390737	121.028472	148.727805	817.318463	670.044869	1931.042071	133.958702	5352.408661	73.523022	9494.150336	2033.218642	6593.976984	1645.141487	15517.28164	1803.628322	384.791515	226.804432	2.686317	2042.67865	505.298649	1462.202047	1673.73234	289.593545
TCGA-A8-A0AB	518	0	54	2.016907	0.000333299	0.000332978	0.000333217	84.68741	9.07411	0.000331968	0.000332061	7872.851	0.000333156	1.008524	0.000333005	6.049404	1.008569	42.34384	0.000330819	0.000333156	3.024934	1.008522	0.000333097	0.000332955	0.000333266	0.000333348	0.000332376	4069.002	3.024951	0.000333151	1367.088	133.0799	282.29	2.016691	0.00033282	5090.284	1.008513	2.016692	4.03306	0.000333349	42.34381	1.008547	0.000332954	0.000324686	45.36845	1.008552	0.000333314	42.34382	0.00033305
TCGA-AC-A23C	585	0	62	10.37474	0.04323474	0.04316053	4.168867	548.2313	8.309361	0.04292775	4.184581	9689.719	0.04320172	2.10729	0.04316679	6.227054	14.50489	41.26965	0.04266426	0.04320178	4.176182	0.04320682	35.10355	0.04315534	0.04322717	0.04324607	0.04302164	9465.191	10.37189	0.04320051	2369.998	164.9371	389.5485	14.47193	0.04312414	7641.405	0.04323957	33.02239	12.41416	0.04324648	86.60927	0.04308131	0.04315509	2.137949	28.91084	0.04305198	0.04323834	70.12279	0.04317726
TCGA-AC-A2FB	1234	0	65	58.73999	0.04524513	0.04516588	2.157845	2240.659	4.281406	0.0449173	2.168735	12523.35	0.04520987	2.15885	0.04517256	21.15059	4.286833	42.25899	0.04463601	0.04520993	4.277584	0.04521532	4.272491	2.161098	0.04523705	0.04525723	0.04501756	14091.26	2.164565	0.04520857	1255.616	240.6368	1289.089	8.487883	0.04512701	10449.24	2.156164	25.37229	10.60159	0.04525767	40.14527	0.04508127	0.04516007	0.04316226	44.3804	0.04504996	0.04524898	42.25693	0.04518374
TCGA-AC-A2FK	2650	0	45	0.008031292	0.008180305	2324.253	2.410056	139.295	54.04577	2.412331	21.62786	1.208936	0.008176301	7.213932	0.008172062	4.811156	0.008144518	0.008180494	0.008110789	410.6453	0.008166421	20.42285	0.008174638	20.42469	0.008179388	0.008181678	0.008154419	0.008181323	1.209961	25.22635	5560.397	0.008179938	0.008176539	1241.529	160.9008	446.67	1718.201	129.6858	6.01229	260.5591	1.208948	0.008161677	0.008170642	1.214062	6.012643	0.008158111	0.008180742	2137.238	0.008173333
TCGA-AC-A3EH	197	1	79	0.09552733	17.37034	38.14003	0.09982124	0.09982431	7.050181	0.09877392	0.09885126	0.09991579	0.09976941	3.562457	3.567757	0.09991526	0.09881952	5003.955	0.09782399	158.9488	0.09947287	45.02431	0.09971943	0.09960031	0.09986229	3.551789	0.09911418	4728.386	0.09930018	0.09976497	7.005646	0.09987884	3.56162	7.006427	0.09948669	3.552937	0.09990753	62.24656	0.09987053	3.551629	1142.569	0.0993309	7.032519	3.635301	0.09982243	0.09922435	714.6086	0.09990574	7.027348
TCGA-AC-A3TN	456	0	75	0.03102031	539.5625	10.72731	0.03180086	0.03180141	0.03169692	0.03161345	16.08368	0.03181769	0.03179163	0.03178991	1.815532	0.03181759	1.820868	2487.411	0.03144183	99.76864	0.03173873	32.09659	0.03178273	0.03176149	14.28156	7.154294	0.03167455	1346.145	0.03170786	0.03179084	1.812669	0.03181111	0.0317929	0.03181715	0.0317412	0.03181819	3.593738	8.936156	0.03180963	0.03182071	1141.383	0.03171335	1.815883	0.03053758	0.03180107	3.603005	630.3694	0.0318159	0.03177573
TCGA-AC-A3W5	504	0	65	0.01262818	1.329099	234.2597	2.645712	184.2636	9.232116	2.649505	9.233886	0.01288154	0.01287331	23.70648	0.01286613	2.645077	0.01281952	0.01288041	0.01276248	321.1226	0.01285658	142.1518	0.01287049	3.963479	0.01287853	1.328909	0.01283628	0.01288181	3.964946	17.12535	4250.678	0.01287946	0.01287371	1298.912	61.87608	2258.271	1384.45	42.127	6.593976	5.276938	0.01288129	0.01284856	2.646808	0.01247336	5.278304	0.01284252	0.01288082	836.9976	0.01286828
TCGA-AC-A3W7	471	0	66	14.10072	0.01143703	0.01142378	2.573349	544.2665	5.13836	0.01138214	0.01138597	7861.521	0.01143114	2.573644	0.0114249	5.134119	5.139843	42.27373	0.01133482	0.01143115	3.85607	0.01143205	1.29272	1.293008	0.01143568	0.01143905	0.01139896	8085.641	3.856766	0.01143092	868.2615	151.1287	1065.419	6.414813	0.01141728	3860.995	0.01143789	14.0988	2.573082	0.01143912	75.56927	0.01140963	0.01142281	0.01108338	44.83779	0.01140438	0.01143767	44.83448	0.01142677
TCGA-AC-A4ZE	890	0	63	0.003924323	1.101994	250.3341	0.003991223	52.70737	98.81927	0.003975262	57.0982	6.59178	0.003990438	24.1605	0.003988508	6.591782	0.003975961	1.101988	0.003960589	126.2709	0.003985939	41.728	0.003989681	0.003987875	0.003991844	2.199892	1.102538	0.003992725	0.00398331	10.98445	6117.733	0.003992094	0.003990546	1551.4	59.29642	109.7993	2361.678	12.08162	10.98393	1.101941	2.19994	0.003983778	0.003987861	0.003882389	3.298128	0.003982154	0.00399246	776.2527	0.003989086
TCGA-AC-A62X	417	0	72	1.26181	5737.723	1950.82	120.7903	340.7691	36.56262	45.46702	157.0285	32.92382	31.08141	131.5118	63.24332	599.1994	33.94988	341.8154	77.24218	933.3403	212.3886	1913.888	586.726	300.2781	4446.724	2696.191	13.02647	1073.943	868.5981	108.2331	298.1423	2449.892	15.65444	8356.437	235.9383	884.8301	24142.91	12970.45	4210.182	8255.296	770.7851	161.9057	396.5742	109.1925	31945.32	288.3851	6715.136	8768.253	275.9219
TCGA-AC-A6IX	373	0	49	20.9930728	0	0	0	1054.652167	0.9996552	0	0	2421.201428	0	0.9996563	0	2.9989972	1.9993232	18.9937203	0	0	0	0	2.9989958	0	0	0	0	6622.815692	0	0	1192.606634	81.9729443	362.8802973	2.9989972	0	6147.972305	2.9989971	9.9966887	1.9993267	0	19.9933911	0.9996554	0	0.9996491	20.9930586	0	0	22.9924016	0
TCGA-AC-A8OP	614	0	72	3.595941	3183.920509	99.244696	41.786086	1016.826574	22.076212	165.230848	67.593283	86.87698	720.543633	416.887568	322.682179	12063.27709	35.481225	109.614996	5.020964	193.8794	408.715774	674.013327	538.17481	175.61759	669.090879	23902.33625	409.98164	334.62444	102.514824	998.020114	337.669196	3541.42216	142.296531	5328.1935	106.359874	2758.563376	5391.798074	9747.168246	1625.849649	55384.65057	4015.057856	424.463042	315.588061	3.188528	477.997586	1113.500873	1801.86935	440.825032	509.7622
TCGA-AC-A8OQ	34	0	72	0.1430936	4021.4	85.35708	0.1516758	0.151682	33.36934	0.1495576	33.35849	0.1518678	0.1515706	4.899718	23.87185	4.881945	9.712567	11335.24	4.982927	383.0099	0.1509694	9.636128	0.1514692	0.1512276	19.08839	14.33314	0.150244	2807.583	4.931782	0.1515616	9.610292	0.1517928	9.637885	0.1518617	0.1509974	23.79522	14.34277	123.0874	4.888067	9.605604	11417.06	0.150682	0.1512258	0.1380855	0.1516782	0.1504666	1838.671	0.1518474	14.39141
TCGA-AC-A8OR	40	0	75	2.358257	2918.755	85.47092	144.8907	368.4853	7.172723	38.07867	10.25731	1925.044	43.91987	1657.089	100.24	539.1853	18.49652	286.0552	9.223366	692.4275	231.4965	1354.033	539.5897	1135.161	2884.849	12941.18	8.886969	711.2588	282.7562	203.966	182.6838	2610.688	21.25737	10164.17	197.1324	1764.646	2310.421	6674.874	281.5871	8289.351	778.2297	252.8422	389.5135	65.0899	117.4154	15.06604	507.9276	10978.3	1851.415
TCGA-AN-A03X	10	0	74	2.568041	3005.077	21.11116	6572.074	360.1593	30.61935	247.8123	12.58632	605.0256	4141.688	649.4432	1210.495	22389.31	44.65807	87.12503	1.329658	289.1467	468.4964	302.1706	1511.543	287.1927	588.3687	82684.71	82.62499	420.9133	53.29128	2042.776	177.6826	4263.529	137.9595	2600.291	149.884	1431.554	6753.932	3284.313	8194.491	173833.7	9791.862	70.4548	375.2856	0.5746315	45.91358	104.676	5177.485	397.234	444.2808
TCGA-AN-A04A	90	0	36	0.1000033	39.39789	135.8287	0.1046382	0.1046416	7.295072	0.1035065	0.10359	0.1047405	0.1045822	3.686518	3.692203	0.1047399	0.1035558	4304.726	7.328984	60.86336	0.1042617	32.28178	0.1045282	0.1043994	7.254706	7.245221	0.1038741	6064.931	0.1040751	0.1045774	10.8185	0.1047005	3.68562	3.676789	0.1042766	7.247428	3.677224	28.67594	0.1046915	0.1047588	1977.776	0.1041083	0.1043985	3.762354	0.1046395	0.1039931	856.922	0.1047296	18.0018
TCGA-AN-A0AT	10	0	62	0	0	75.69543	0.7973042	490.4951	47.50571	0	16.09391	0	0.7972337	3.212937	0	0	0	1.602783	0	281.8874	0	4.823631	0	1.602112	0.7973645	0.7974858	0	0	4.016671	41.86969	4599	0	0	5478.543	5.627547	1662.393	2895.516	293.9692	1.60271	413.1761	0	0	4.822784	0	3.213185	0.7966517	0	3081.573	0
TCGA-AN-A0FN	218	0	61	0	0	227.9424906	0.8611482	273.8742203	25.1248899	0.8604005	19.0576938	0	0	0.8610878	0	1.7279522	0	0	0	339.7474354	0	113.5306527	0	2.5939268	0.861192	2.5947113	0	0	8.658978	21.6604127	3449.549358	0	0	1552.290583	115.265676	2134.728357	1705.701581	120.4670523	6.0611845	0	0	0	0	0	0	0	0	942.1174186	0
TCGA-AN-A0FT	214	0	63	0.9100824	1217.464	239.6656	1838.268	1444.342	16.4104	255.3675	23.7611	371.4033	1951.684	691.9328	1789.611	6018.36	28.07944	60.39902	45.88742	782.9303	319.2331	465.6037	1181.137	284.1414	2487.115	26084.31	139.9334	428.8104	156.3829	1435.367	869.8188	2370.951	40.40223	2210.788	336.3478	676.6565	2426.514	5967.712	2613.1	60033.93	3752.63	76.69732	472.9185	0.2757653	31.77298	104.865	3701.658	2483.607	659.3819
TCGA-AN-A0FY	10	0	55	17.93473	3.062489	0.08045941	0.08060224	959.2445	9.062498	0.0798609	0.07991571	13303.86	0.0805656	0.08055875	0.08047554	6.04133	12.06014	134.1798	0.07918666	0.08056573	0.08035588	3.066791	3.069216	0.08044603	0.08063125	0.08068	0.08010198	19503.14	6.072076	0.08056246	8070.141	292.0966	1200.252	6.041581	0.08036566	9800.876	0.08066322	23.92234	47.77521	0.08068107	476.7909	0.08025541	3.07296	0.07570585	181.8744	0.08017999	0.08066006	44.78321	0.08050252
TCGA-AN-A0G0	16	0	56	0.07764576	9.03227	50.83508	0.08070481	0.08070698	0.08029215	0.07996197	0.08001689	0.08077176	0.08066809	3.070461	35.91775	0.08077139	0.07999435	3667.194	9.094784	179.0464	0.08045795	12.02721	0.08063269	0.08054828	6.051026	0.08078273	0.08020354	5059.809	9.068023	0.08066495	14.99341	0.0807456	0.08067315	0.08076962	0.08046775	6.046131	12.01289	47.80155	0.08073971	0.0807838	17193.46	0.08035728	0.08054764	0.07579871	0.08070565	0.0802817	515.9625	3.064303	3.073143
TCGA-AN-A0XN	10	0	68	0.8579005	3611.855	16.27766	6235.141	217.9711	50.07314	244.7316	12.54389	1079.049	2537.118	419.4098	1415.06	14688.22	13.83422	159.9401	217.2246	180.669	480.9603	250.3387	850.4212	233.2053	662.9551	188362.7	51.44445	273.0685	39.89054	1604.699	272.0794	4736.449	63.67696	2703.753	72.56025	1769.644	5410.722	3528.396	8477.124	61215.07	5639.377	83.66277	282.457	15.5168	6.111385	376.7381	2253.018	402.7423	598.6692
TCGA-AN-A0XR	10	0	55	0.6760031	2094.487	54.2984	2526.022	727.6738	65.55817	90.51699	7.85064	238.6886	1042.192	1125.079	656.9409	9121.113	114.2505	485.7917	0.9183675	833.5799	302.4759	605.0825	965.6195	658.4201	2857.059	39538.56	21.25383	422.1067	640.5337	1018.247	1149.794	1744.171	276.7545	967.5703	414.8445	2425.124	5260.119	8447.095	3586.231	75376.35	5278.053	15.0336	392.4994	2.815744	10.25971	828.594	3999.137	2890.657	625.5246
TCGA-AO-A03M	1866	0	29	14.35212	0.001021627	0.001020631	1.026116	231.6663	4.101628	0.001017497	0.001017785	3131.57	1.026127	2.051225	0.001020715	4.101299	1.026269	19.47737	0.001013931	0.001021185	0.001020091	0.001021252	66.63097	0.001020561	0.001021525	0.001021779	0.001018763	3250.478	3.076484	0.001021167	1425.865	46.12921	202.9644	5.12637	0.001020142	3975.197	0.001021691	2.051164	10.25178	0.001021784	83.03144	0.001019566	0.001020558	0.000994904	44.07925	1.026216	0.001021675	5.126377	0.001020855
TCGA-AO-A03N	2031	0	59	3.489934	2006.712	38.59378	3847.376	508.733	47.85953	238.4907	8.818729	603.9711	970.1152	1486.748	831.2198	7191.415	160.8288	123.5967	19.86094	833.0269	761.7978	427.0968	1344.418	396.6122	1173.923	41654.06	34.44869	631.1871	68.3729	2010.658	631.3829	1946.588	59.89402	788.3514	265.6519	1191.037	2037.639	9797.991	6011.379	113465.5	7224.194	99.54252	486.3829	0	8.244571	411.0671	3153.453	1318.827	452.5942
TCGA-AO-A0J3	651	0	67	0	0	16.08503	0	2127.68	54.52455	0	40.22138	0	0	8.934406	0	7.147298	0	0	0	532.8053	0	21.44941	0	0.8893724	0	3.571542	0	0	2.676547	32.17644	3283.554	0	0	1593.945	25.02371	100.1195	2434.282	11.61704	14.29855	0	0	0	0	0	1.783418	0	0	794.7332	0
TCGA-AO-A0J7	618	0	71	0.4332858	3518.309	125.0469	2327.989	609.8667	33.75894	94.60473	13.18706	278.2989	953.592	480.0506	657.7958	11990.62	13.42318	144.9193	1.141519	667.6153	304.645	581.0324	1166.337	915.5133	1661.588	34684.59	60.96453	470.0883	200.8094	862.765	312.1169	1820.013	82.00582	2466.052	801.3798	1630.999	7927.722	11135.31	3709.513	71636.65	5325.509	1747.923	410.351	8.712008	286.3291	177.3953	2933.154	13909.54	321.1282
TCGA-AO-A0JE	2335	0	53	0.06592908	48.26645	56.33471	0.06828853	0.0682902	13.4976	0.06771722	8.142916	0.06833998	0.06826032	0.06825505	2.754247	2.746	0.06774215	4424.137	0.06719672	198.1923	0.0680988	2.7504	0.06823311	0.06816824	10.78404	0.0683484	0.06790313	2660.623	5.447824	0.06825791	8.100449	0.06831988	0.06826421	0.06833833	0.06810633	0.06834151	0.06833549	40.22833	0.06831535	2.745126	187.4597	2.76077	0.06816775	0.06449578	0.06828918	5.449759	481.9064	0.06833451	0.06821175
TCGA-AO-A0JF	1980	0	68	0.07563909	2445.841	292.9471	3.013379	0.07857428	0.07817675	0.07786029	5.980901	0.07863636	0.07853701	14.75	0.07845054	3.009186	0.07789133	4124.084	0.07721263	61.64741	0.07833564	32.33719	0.07850309	0.07842221	0.07860005	3.008211	0.07809183	3810.981	3.027969	0.078534	0.07863804	0.07861128	0.07854186	3.009323	0.07834503	0.07863827	0.07863075	20.59091	0.07860564	0.07864789	4423.052	0.07823917	3.020559	0.07386624	0.078573	0.07816674	858.3997	0.07862953	0.07847645
TCGA-AO-A125	3456	0	72	0.02590106	0.02652242	4.984751	0.02651286	16.54053	273.9173	0.02636615	87.49515	8.28119	0.02650564	46.2636	0.02648787	3.328473	0.02637257	1.67774	0.02623169	254.2568	0.02646424	42.96011	0.02649867	0.02648204	0.02651858	6.629661	0.02641399	0.02652669	1.681736	3.330792	5208.028	0.02652088	0.02650663	1771.268	23.15554	99.07615	2939.948	21.48866	26.44455	3.328066	0.0265254	0.02644437	1.68002	0.02552171	13.23817	0.02642944	0.02652426	1330.526	0.0264932
TCGA-AO-A129	3286	0	29	0.009275442	0.009451035	306.7366	0.009448346	251.3185	6.173008	13.56781	14.79972	0.009452048	0.009446315	9.866711	0.009441318	11.09674	0.009408853	6.169311	0.009369102	182.3339	0.009434668	28.34655	0.009444355	0.009439679	0.009449954	1.24134	0.009420522	0.009452235	2.475338	73.92873	3162.214	0.009450602	1.24175	4629.351	54.21999	5762.671	1462.242	92.4023	14.79337	24.64698	1.241409	0.009429077	3.706879	0.009167343	1.241645	1.242716	0.00945155	847.5417	1.24195
TCGA-AO-A12C	2372	0	42	0.07537051	29.31626	152.0811	8.857874	0.07828902	3.021884	0.07757914	8.898485	0.07835075	0.07825198	5.9359	8.870153	0.07835039	0.07761	2124.471	0.07693518	81.96157	0.07805177	20.56176	0.07821825	0.07813783	0.07831465	40.99241	0.07780935	4123.293	3.020569	0.07824899	26.38519	0.07832582	3.007691	0.0783487	0.0780611	61.45769	0.07834517	64.38491	0.07832021	0.07836221	619.6447	8.884526	0.07813723	3.066272	0.07828776	0.07788383	815.4358	0.07834396	8.867893
TCGA-AO-A12D	2515	0	43	1.369914	3631.622	32.98362	3640.771	320.6877	40.38416	265.267	17.59592	251.1936	1384.19	294.7749	1341.342	6243.011	28.13597	484.7649	56.71289	230.2459	422.8735	288.6443	1127.556	205.0592	737.1631	57210.69	101.244	302.7539	73.72076	1550.895	401.026	3214.758	121.2846	2068.591	95.22504	2241.922	2879.474	6766.223	4967.465	60026.95	3764.117	403.7305	255.498	1.082566	84.54407	169.6587	12406.44	416.9719	311.1806
TCGA-AO-A12E	2142	0	51	28.15782	0.007073648	0.007066	1.180851	414.2712	3.529897	0.007041943	1.181991	6784.222	0.007070247	2.354745	0.007066645	4.701415	2.356451	39.90907	0.00701459	0.007070252	1.18134	1.180906	0.007068834	0.007065465	0.007072869	0.007074814	0.007051659	8936.493	1.18154	0.007070121	1578.424	123.2329	747.5402	7.048592	0.007062246	5118.983	1.180687	4.70145	15.26426	0.007074857	56.33846	0.007057824	0.007065439	0.006868994	39.91069	0.007054795	0.007074019	28.17306	0.007067725
TCGA-AO-A12G	1639	0	75	0.6091557	3744.574	80.66431	1099.286	354.4584	22.69878	164.7023	48.09008	234.7674	738.0484	540.8573	894.8205	11588.48	19.58574	81.82799	2.242035	297.3154	398.3606	594.3948	860.9573	215.9516	847.3623	32559.49	129.04	192.1965	161.9496	1138.199	793.4716	2772.04	124.8774	8028.3	634.6618	1390.829	4300.595	7219.372	3796.119	59207.09	4621.37	128.5147	417.6149	0.6052338	304.185	113.2892	1895.036	2816.153	509.2999
TCGA-AO-A1KO	622	0	46	158.7031	1.636969	0.02489051	0.02491646	796.1084	8.095626	0.02478129	1.642556	45493.97	0.02490981	3.25066	0.02489344	9.69528	20.99693	20.97846	0.02465738	0.02490983	3.25348	0.0249122	3.251117	0.02488807	0.02492173	0.02493058	0.02482537	12221.75	0.0248494	0.02490924	1020.145	277.2289	290.117	6.47197	0.02487345	11788.23	0.02492753	51.59896	0.02492279	0.02493077	46.76389	0.02485336	0.02488796	0.02400267	66.11295	0.02483961	0.02492696	25.81283	0.02489835
TCGA-AO-A1KP	2953	0	77	4.419009	0.04750298	0.04741789	0.04748141	78.0384	21.74186	0.04715105	2.227315	8469.3	0.04746512	6.552801	0.04742506	21.70719	21.74509	49.86798	0.04684918	0.04746518	0.04737181	10.88628	4.386053	0.04741193	0.0474943	0.04751597	0.04725866	14725.42	0.04731737	0.04746373	1548.453	1145.63	259.9483	8.711919	0.04737616	8205.164	0.04750851	2.213816	2.21472	0.04751645	54.1958	0.04732706	0.04741165	0.0452691	41.21522	0.04729344	0.04750711	67.1924	0.04743707
TCGA-AO-A1KS	350	0	69	0.006896205	0.007021789	332.9232	0.007019867	193.4373	66.83087	0.006990343	57.45018	0.007022513	0.007018416	0.007018144	0.007014844	7.040879	0.006991637	0.007021948	0.006963213	559.1739	0.007010091	16.42095	0.007017015	0.007013673	0.007021016	1.179305	0.006999979	0.007022647	1.180208	16.42117	14328.57	0.00702148	1.179598	3344.484	21.11265	867.4905	5202.509	18.76396	0.007021247	14.07432	3.523989	0.007006095	2.352523	7.044348	7.041606	1.18029	0.007022157	2889.642	0.007015915
TCGA-AO-A1KT	541	0	78	0.9068073	0.9082809	178.7305	0	884.5589	21.87946	0.9077159	14.5841	0	0	13.67405	0	10.02732	0	0	0	97.56851	0	40.11881	0	0	0	0	1.819451	0	1.819585	16.40969	3395.974	0	0	1628.677	13.67318	1065.112	1249.32	44.67968	10.93895	0	0.9082997	0	0.9080913	0	4.555635	0	0	2459.437	0
TCGA-AQ-A04H	754	0	61	0.07349101	86.30412	178.2475	0.07629212	0.0762941	0.07591469	0.07561261	0.07566286	0.07635335	0.07625854	0.07625227	2.960541	0.076353	0.07564224	2993.791	0.07499422	34.59493	0.07606636	14.46386	0.07622616	0.07614897	0.0763187	14.44367	0.07583363	3669.15	0.07595435	0.07625567	23.06806	0.07632942	0.07626317	0.07635138	0.07607532	5.824712	8.700089	140.8925	0.07632403	0.07636435	1169.524	0.07597427	0.07614839	8.715467	0.07629289	0.07590514	649.4806	0.07634683	2.959442
TCGA-AQ-A04J	819	0	45	79.31625	4.493437	0.04965772	2.273226	883.8282	13.40745	0.04937216	4.514806	16865.3	2.274202	2.274375	0.0496654	17.81881	0.04938761	48.91758	0.04904921	0.04970833	8.954045	0.04971453	24.50217	0.04965134	0.04973951	15.59535	0.04948731	8225.257	4.50807	0.04970678	4114.923	219.933	781.6281	35.58736	0.04961306	11909.14	6.713951	13.37728	0.04974228	0.04976321	182.1663	6.733098	0.04965104	0.04736039	46.70874	0.04952453	0.04975321	22.2624	0.04967825
TCGA-AQ-A04L	3957	0	48	0.1026818	7.396643	65.7347	0.1075269	0.1075304	18.39413	0.1063431	11.11043	0.1076339	0.1074683	0.1074574	14.71841	0.1076333	0.1063946	4295.683	0.1052705	222.2767	0.107133	7.407741	0.1074118	0.1072771	3.754676	29.2368	0.1067275	2464.935	0.1069378	0.1074633	0.1076367	0.1075921	0.1074764	18.32025	0.1071486	0.107637	14.67942	25.60532	0.1075827	0.1076531	651.8797	0.1069725	7.422502	0.09979417	0.1075283	11.09659	746.5435	0.1076225	11.06631
TCGA-AQ-A1H3	989	0	49	18.91968	0.02345677	0.02342466	0.02344864	1312.349	6.336082	0.02332377	0.02333304	5939.615	0.02344249	1.600378	0.02342737	12.62882	6.339322	44.14332	0.02320928	0.02344251	0.02340726	0.0234447	3.177351	0.02342241	0.0234535	0.02346167	0.02336449	9566.385	0.02338669	0.02344196	1794.537	178.0714	1465.075	7.901976	0.0234089	7871.16	14.20488	18.93168	12.63081	0.02346185	47.29277	0.02339035	1.601325	0.02260399	69.36014	0.02337764	0.02345833	33.11282	0.0234319
TCGA-AQ-A54N	78	0	51	0.5421442	2297.012	18.06402	3.938118	637.1285	6.193134	3.931461	5.061226	10.72301	2.807377	2272.964	78.5499	18.63736	9.01535	42.94437	3.928286	1931.981	244.2375	1761.754	929.5089	11.84701	4822.074	2050.488	9.017046	1563.72	2609.585	85.33545	1125.575	2337.736	45.76477	2968.058	363.564	1758.765	1706.757	19140.22	321.6497	771.677	1845.267	54.80599	1125.851	0	7473.506	37.27952	22822.04	3089.622	271.3474
TCGA-AR-A0TR	160	1	68	0	0	203.4956396	0	25.4209336	89.6887091	0	14.7031728	0.6559097	0	7.347765	0	4.6723198	0	0.6558574	0	199.4708201	0	1907.373579	0	0.6552891	0	4.0031323	0	0	0.6548343	3.3323131	6513.075095	0	0	784.5690653	147.2625878	54.8791854	2041.130718	7.3498604	4.6717754	0	0	0	0	0	4.0019975	0	0	765.1546539	0
TCGA-AR-A0TX	1972	0	64	0.003251707	0.00330734	435.6943	1.08455	166.5015	18.38524	1.085084	24.87243	9.73371	0.003305847	1.084594	0.003304266	7.571406	0.003293994	0.00330741	0.003281406	500.5695	0.003302163	35.68256	0.003305227	10.81603	1.084518	4.327885	0.003297687	0.003307719	1.084853	16.22151	18636.63	0.003307203	0.003305935	1634.688	73.52357	667.0684	1947.136	63.79128	3.246886	2.165594	2.165637	0.003300394	0.003303737	0.003217356	1.084549	0.003299064	0.003307503	1494.139	0.00330474
TCGA-AR-A1AL	2971	0	60	46.05288	0.02195054	0.02192107	1.561416	1246.187	12.34465	0.02182847	0.02183698	15299.04	0.02193743	3.101306	0.02192356	7.715516	13.88693	15.4099	0.02172337	0.02193745	3.103714	0.02193946	3.101696	0.02191901	1.561134	0.02195504	0.02186585	10958.97	3.104887	0.02193695	632.3788	253.8991	3496.58	6.176901	0.02190661	6086.469	0.02195246	36.95044	4.639012	0.0219552	33.87305	1.563894	0.02191891	0.02116738	40.03422	0.02187792	0.02195197	69.2625	0.02192772
TCGA-AR-A1AN	2920	0	46	0.0625475	2764.919	67.43428	0.06472102	0.06472255	62.2455	0.06419516	0.06423409	0.06476836	0.06469506	0.06469021	2.662337	0.06476809	0.06421811	4693.494	2.686714	28.57382	0.06454641	59.65322	0.06467002	0.06461032	0.06474157	5.243155	0.06436631	4867.256	0.06445974	0.06469284	13.01283	2.656057	0.06469864	5.244631	0.06455334	5.244203	2.655022	20.78286	0.0647457	0.06477687	5553.173	0.06447516	2.663265	0.06122483	0.06472162	0.06442166	683.6007	0.06476332	7.849069
TCGA-AR-A1AX	2629	0	64	0.004145251	0.004217291	557.2355	0.004216189	242.7698	19.86992	3.316365	38.62852	0.004217706	2.211465	14.35058	0.00421331	0.004217697	1.108482	1.107737	0.004183705	360.8381	0.004210586	69.52538	0.004214554	7.729826	3.314838	1.107689	0.004204789	0.004217782	4.419508	27.59279	15759.62	0.004217113	0.004215472	1414.647	172.1439	435.8747	2056.861	58.48869	7.728872	18.76316	0.004217634	0.004208294	1.108002	0.00410079	1.107814	1.108254	0.004217502	1766.651	0.004213924
TCGA-AR-A24S	2976	0	61	3.338643	0.004491082	0.004486431	2.225106	845.9585	4.446845	0.004471795	18.88149	6299.157	0.004489013	0.004488847	0.004486823	9.996327	4.447397	17.76795	0.00445515	0.004489017	2.225605	0.004489333	0.004488154	0.004486105	0.004490608	0.004491791	0.004477706	3275.038	0.004480926	0.004488937	2474.599	91.0415	189.8492	5.555538	0.004484147	7729.067	0.004491384	4.445343	4.445496	0.004491818	14.43717	0.004481457	0.004486089	0.004366454	46.63433	0.004479614	0.004491308	11.10661	0.00448748
TCGA-AR-A24W	991	0	55	0.008180051	0.008332193	2889.016	0.008329864	267.3961	46.98768	7.240222	63.84325	0.008333071	0.008328105	6.031853	0.008323776	15.66632	0.008295654	0.008332386	0.008261215	573.3045	0.008318017	32.53157	0.008326407	7.237416	1.212947	1.212768	0.008305763	0.008333232	7.238714	9.645644	7071.121	0.008331818	0.008328347	1565.756	133.7016	564.8854	2201.684	103.5909	20.48512	384.2188	0.008332918	0.008313173	0.008322326	2.424044	4.826868	0.008309532	0.008332639	2472.675	0.008325074
TCGA-AR-A24X	3004	0	52	1.121359	3003.956	21.6538	3878.151	495.1478	25.60476	286.1293	32.49995	434.8551	1995.559	339.5217	1050.735	8792.253	315.2095	161.1492	84.01769	342.453	429.3391	273.7944	571.2091	89.41094	874.6228	47302.43	165.5049	179.0525	43.35234	1365.524	345.2362	2592.233	31.04486	3805.947	294.5792	2322.946	1988.521	5636.472	4461.359	45875.97	3716.475	42.91214	211.479	0.9713202	123.1504	338.9105	2459.982	1059.421	188.2833
TCGA-AR-A250	2707	0	58	10.07801	0.01049893	0.01048695	3.784138	114.458	2.528241	0.01044926	0.01045273	5732.023	0.0104936	0.01049317	0.01048796	5.041089	7.562756	88.04496	0.01040643	0.01049361	1.269213	0.01049442	0.01049139	0.01048611	0.01049771	0.01050076	0.01046448	3906.043	5.044703	0.01049341	1788.292	50.31717	403.6949	3.783474	1.269187	6598.493	2.52586	6.298789	6.299255	0.01050083	16.35984	0.01047414	1.268963	0.01017877	69.18373	0.01046939	0.01049951	17.61763	0.01048965
TCGA-AR-A252	2838	0	50	32.946	0.02327311	4.741393	0.02326505	1209.634	15.75019	0.02314145	1.59986	5664.988	0.02325897	1.595674	0.023244	12.59257	1.599974	45.58803	0.02302813	0.02325899	0.0232241	1.595489	4.740149	0.0232391	0.02326987	0.02327796	0.02318176	9037.884	1.598067	0.02325845	1538.045	219.9802	281.2471	22.01948	0.02322572	12666.79	0.02327518	20.44853	0.02327084	0.02327814	20.44846	0.02320736	0.02323899	1.610887	59.73452	0.02319478	0.02327465	15.73538	0.02324849
TCGA-AR-A254	2605	0	50	10.57855	0.007097327	2.356273	1.181457	177.3055	1.182215	0.007065504	0.007067725	5298.804	0.007093913	2.355932	0.007090299	12.92284	0.007066814	5.878082	0.007038049	0.007093919	0.007085489	1.181512	0.007092496	0.007089114	0.007096545	0.007098498	0.007075256	4114.127	0.007080569	0.007093788	1593.295	162.0405	328.7647	7.052103	0.007085883	3927.441	1.181292	5.877963	12.92346	1.18123	58.71466	0.007081445	0.007089088	0.006891911	57.54305	0.007078404	0.0070977	38.75439	0.007091383
TCGA-AR-A256	2854	1	45	0.08256973	161.8802	90.36396	0.08594858	0.08595098	0.08549215	0.08512709	0.0851878	9.421107	6.321402	3.205364	25.02135	0.08602224	0.08516288	5190.876	0.08438051	124.5784	0.08567552	6.320175	0.0858688	0.08577543	0.08598074	3.196885	0.08539417	4028.1	0.08554008	3.205157	6.309319	0.08599371	0.08591356	6.309938	0.08568635	3.197791	3.198484	43.64727	0.08598719	6.307432	3601.903	0.08556417	12.56556	0.08053479	0.08594951	0.0854806	1262.979	0.08601478	0.08583805
TCGA-B6-A0I1	2361	1	73	0.008928486	0.009096572	420.7593	2.455995	20.80573	12.24673	1.234186	80.73394	0.009097542	0.009092054	20.80668	1.232943	34.25901	0.009056197	9.795192	2.459953	8.573233	0.009080907	155.3597	0.009090179	0.009085703	0.009095537	2.455475	0.009067367	0.009097721	0.009074396	18.35999	5041.91	0.009096158	0.009092322	2447.576	7.351567	3523.964	2112.426	9.794968	4.902399	66.0607	1.232354	0.009075555	0.009085669	0.00882499	4.902737	0.009071532	0.009097065	1526.531	0.009088705
TCGA-B6-A0I2	4361	0	45	0	1087.5021	9.646392	132.17893	531.881325	6.638284	55.395529	47.372999	35.69772	190.945998	83.094372	210.995542	890.153894	13.974562	531.533788	29.014842	591.350429	345.996216	2524.39042	224.343521	182.612689	4877.76782	9287.998827	107.839677	312.833634	16.648758	247.046327	1824.100752	784.308931	10.651361	6547.031322	841.157264	4113.744594	3111.360949	9162.657137	336.86409	10671.05126	820.032364	154.925692	820.638102	8.648091	3775.30191	69.743849	3574.857626	2082.228706	516.590671
TCGA-B6-A0I5	8556	0	49	1.38864	816.121874	49.898283	783.88811	612.612172	47.019405	75.433817	20.908735	258.785329	1397.359348	569.472961	446.571559	5297.573735	47.647106	52.588685	356.635826	1237.163753	271.815639	1114.571167	514.800456	215.627573	1832.849436	23146.42939	74.17375	459.024094	110.365145	952.154409	488.832157	1431.067065	50.521413	4423.409264	190.353936	1022.735113	2853.522793	6751.572678	1816.586525	52320.7411	4229.337175	112.007595	477.039892	1.180051	207.581578	143.087901	5244.413794	2090.366806	572.823042
TCGA-B6-A0I6	991	1	49	0.4657214	4000.993	106.2268	1760.056	461.9521	40.35231	120.1611	138.0841	195.7781	1103.595	381.3831	1139.56	7789.239	64.1738	185.5388	355.5945	168.9009	306.1429	798.8134	473.3912	191.1794	1410.711	46829.76	30.11932	295.418	350.2796	953.6518	202.5582	3482.986	69.64874	4765.136	173.9263	2465.387	8502.727	4382.562	4790.683	49522.78	4465.7	101.1288	319.9073	0.3366158	6517.822	51.99473	2003.909	1556.083	340.3462
TCGA-B6-A0I8	749	1	46	0.1018431	289.6661	878.4029	0.1066219	0.1066254	11.0275	0.1054545	0.1055407	0.1067274	0.1065641	7.364634	7.373786	0.1067268	11.04281	6248.313	3.790259	115.9898	0.1062335	18.23429	3.73973	0.1063756	3.731442	65.2457	0.1058337	7754.247	3.756802	3.737332	0.1067302	0.1066862	0.1065721	3.727603	0.1062489	275.1591	0.1067182	177.4598	0.1066769	3.725624	3195.171	0.1060752	0.1063746	0.09899378	0.1066233	0.1059565	1563.333	3.7282	0.1064647
TCGA-B6-A0IB	3941	1	64	0.07382154	1521.667	40.48123	0.07664276	0.07664476	40.48933	0.07595832	14.54894	0.07670444	2.965667	0.07660263	5.858783	0.07670409	0.07598816	3708.711	11.67132	173.0515	0.07641536	28.92878	0.07657633	0.07649858	0.07666954	5.84095	0.07618094	3533.184	11.65018	2.965816	11.6075	0.07668034	0.0766136	2.959934	0.07642438	51.96058	8.726312	14.49153	0.07667491	0.07671552	7129.299	0.0763226	2.970763	3.022771	0.07664354	23.19528	936.7237	0.07669788	0.07655072
TCGA-B6-A0IK	571	1	63	3.248829	2827.293	238.0968	410.8872	259.9236	155.0293	89.20362	32.72808	2749.195	443.1828	454.3707	475.5333	8725.343	16.20813	77.2157	21.55102	1221.002	441.5704	1206.989	641.7369	550.3112	508.979	28544.31	131.1404	341.0044	101.3623	661.273	543.5449	1967.53	64.24431	1873.945	122.7025	3486.447	2810.971	9662.188	1515.153	29496.25	3837.44	118.3956	437.6771	0.4659746	572.5302	74.66961	9554.795	3460.822	552.7926
TCGA-B6-A0RH	6456	1	51	0.007478854	0.007616366	170.9185	0.007614262	130.5678	4.757927	2.383886	3.571365	1.194531	0.007612672	21.37414	0.007608761	0.007617143	0.007583346	1.194579	0.007552221	423.7153	0.007603556	73.59815	0.007611138	2.382382	0.00761552	1.194489	0.007592482	0.007617306	0.007598231	17.81318	11481.6	0.007616028	0.007612891	2217.056	7.131578	1370.831	1355.401	49.85701	5.942497	0.00761768	0.007617022	0.007599179	7.131087	2.387593	0.007614299	0.007595888	0.00761677	2384.398	0.007609933
TCGA-B6-A0RM	2373	1	57	0.05326721	216.2357	37.6865	0.05496705	0.05496824	9.483801	0.05455672	0.05458711	0.05500395	0.0549468	28.27433	18.87853	0.05500375	2.422157	2633.637	4.791953	103.4741	0.05483086	16.5177	0.05492728	0.05488072	0.05498307	4.75415	0.05469033	3705.036	9.482273	0.05494507	16.50409	0.05498953	0.05494959	0.05500277	0.05483627	2.405055	2.405407	51.75234	0.05498629	0.05501059	375.9916	0.05477528	0.05488036	7.132001	2.407603	4.774718	869.3706	0.05500003	4.764114
TCGA-B6-A0RS	3063	1	38	0	0	115.4362	0	109.6159	9.698782	0	7.758557	0	0	4.848956	0	10.6695	0	0	0	342.4333	0	22.30995	0	0.9687672	0.9688268	0.9688486	0	0	2.90868	13.57941	4613.657	0	0	1589.944	33.95026	1305.713	2039.087	32.01095	32.01078	31.04102	0.9688414	0	0.968767	0.9681558	8.729218	0.9687005	0	1037.974	0
TCGA-B6-A0RU	8605	0	40	0.1167816	771.3624	72.52639	0.1228095	0.1228139	36.37919	0.1213315	0.1214405	0.1229432	0.1227363	0.1227226	12.22073	0.1229425	0.1213957	6027.741	0.1199953	64.47339	0.1223173	20.24829	0.1226656	0.1224973	40.32993	0.1229651	0.1218111	3546.613	8.216367	0.12273	0.1229467	0.122891	0.1227464	0.1229389	0.1223369	92.52749	4.142909	76.46641	0.1228792	0.1229673	12413.32	0.1221169	0.1224961	0.1132153	0.1228112	4.18141	1498.293	0.122929	20.26584
TCGA-B6-A0X5	2097	1	61	0.6908511	4306.371	425.684	2123.336	465.1973	1301.005	132.2545	6.858633	440.4979	1740.967	818.2953	611.6861	7055.969	7.583948	54.80712	0	259.268	164.1351	646.096	590.9247	3326.084	4169.959	29847.16	133.6589	323.1944	36.63243	873.505	598.8444	2926.963	24.65946	7663.248	548.5779	3605.649	1145.795	6419.693	2139.551	40092.54	2781.591	772.6155	616.8054	1.40859	7.960076	33.0006	3407.757	9166.592	257.4654
TCGA-B6-A0X7	1781	1	62	7.304883	0.01851268	0.01848894	0.01850666	921.9573	18.93752	0.01841434	2.933693	5874.922	0.01850212	1.473757	0.01849094	17.47021	2.93382	18.9255	0.01832963	0.01850214	0.01847607	0.01850375	0.01849774	0.01848728	0.01851026	0.0185163	0.01844445	7602.502	4.387352	0.01850173	597.7045	315.594	414.4669	20.37892	0.01847729	3871.079	0.01851422	20.37906	0.01851098	0.01851643	55.28163	0.01846357	1.474461	0.01788086	29.10939	0.01845418	0.01851383	56.73651	0.01849429
TCGA-B6-A1KC	1326	0	67	0.03289698	0.03375665	179.2149	1.863618	568.6214	58.5625	0.03354007	208.2288	0.03376164	0.03373337	16.49959	0.03370874	21.97553	0.03354897	0.03375775	1.87597	210.3079	0.03367598	40.27302	0.03372371	16.50532	0.03375131	7.347027	0.03360635	0.03376256	9.192905	18.32841	12239.8	0.03375451	0.03373475	3950.809	23.8251	437.0005	4062.301	226.7518	104.2623	0.03376492	0.03376078	0.03364844	3.696685	0.03237402	9.180625	0.03362776	1.862567	1563.189	0.03371612
TCGA-B6-A1KI	2236	0	63	0.01323084	0.01349719	298.1786	0.01349311	119.8264	89.20372	1.34766	27.97908	0.01349873	0.01349002	10.6661	0.01348243	15.98808	0.01343315	1.344845	1.349193	443.2816	0.01347234	119.8273	0.01348704	0.01347994	0.01349555	1.344668	0.01345086	0.01349901	4.011212	23.97983	7031.049	0.01349653	0.01349045	2344.151	93.20303	620.3327	1421.677	33.29388	11.99558	0.01349974	0.01349846	0.01346385	5.341439	1.353619	5.339565	0.01345747	0.01349797	4929.171	0.01348471
TCGA-B6-A2IU	5176	0	62	5.644257	2972.556113	164.343897	262.394797	3267.92476	12.754388	157.346671	59.187031	161.979073	347.6723	437.6886	518.281934	8171.074563	11.804432	66.764425	1.392053	810.070489	283.776536	510.638798	553.306772	148.236746	3188.66668	18486.97384	125.059701	211.71858	426.034003	570.815774	2753.164654	2340.151014	96.12386	13277.81311	2737.542654	3348.148214	3178.10718	5211.304028	1755.103372	45909.11776	2607.743702	189.01988	306.016534	3.74975	509.680902	179.557444	1346.719464	5830.483056	502.62755
TCGA-B6-A401	2596	0	47	10.43676	0.02980912	0.02976499	0.02979794	374.0267	8.702874	12.17323	3.504768	5590.563	1.763038	1.763124	0.02976871	1.761507	0.02963389	39.85815	0.02946924	0.02978952	1.765306	1.762869	0.02978134	0.0297619	0.02980463	0.02981586	0.02968232	6767.9	1.766407	0.02978877	992.1268	244.176	10785.28	0.02981285	3.499307	3996.021	1.761609	8.688154	6.957958	12.14971	53.70816	0.02971784	0.02976175	0.0286406	43.3284	0.02970039	0.02981127	32.93064	0.02977494
TCGA-BH-A0AV	1820	0	52	0.06557572	162.8208	133.4879	0.06791541	0.06791706	16.12229	0.06734893	2.758814	0.06796641	0.06788743	0.06788221	16.10448	0.06796613	0.06737365	5337.121	0.0668328	50.79267	0.06772728	10.7532	0.06786045	0.06779613	0.06793755	5.40332	0.06753326	1859.303	8.103723	2.741473	2.736317	0.06794648	0.06789129	5.404907	0.06773474	26.74818	24.08297	10.74166	0.06794199	0.06797558	2971.548	0.06765052	0.06779564	0.06415416	0.06791605	0.06759288	693.6516	0.06796099	8.088904
TCGA-BH-A0AW	622	0	56	1.395095	3086.712103	20.806301	1573.48452	290.701785	122.852429	151.472558	29.676984	104.038091	1701.686347	395.218673	538.438449	6773.686274	32.776073	111.673026	3.252694	510.051853	332.751711	510.042147	868.068071	447.563831	2365.636105	37810.51124	502.734034	261.598132	52.392991	1355.081036	1812.039122	2726.583072	37.947239	3039.542211	168.066742	1330.670258	2622.195306	3393.098958	2816.662672	48282.65465	3803.436138	141.437942	334.553612	2.21263	144.495372	86.277151	6607.564412	2115.62374	564.851532
TCGA-BH-A0BA	1132	0	51	0	0	606.5118	0	156.5166	29.34551	0.9771933	40.10629	32.2809	0	1.955527	0	6.846757	0	0.9773416	0.9771092	597.7041	0	29.34589	0	4.890099	0	2.933826	0	0	0	11.73774	5068.257	0	1.955532	1538.769	132.0611	355.0995	2203.972	62.60622	2.933791	5.868543	0	0	0.9772908	0	0.9773269	0	0	1468.336	0
TCGA-BH-A0BC	974	0	60	0	0	101.7273939	0	234.8356337	5.9258548	2.5350841	14.401675	0.8415847	1.6890629	2.5367165	0	4.2327716	0	0	1.6869809	295.8807255	0	16.9483141	0	3.3839683	0	1.6894265	0	0	0	7.6229696	2562.114985	0	0	1556.594357	68.6621816	698.5964058	1276.812305	27.1233975	1.6892672	5.0807084	0.8415779	0	0	0	0.8414637	0	0	1961.009316	0
TCGA-BH-A0BF	1324	1	56	0.01423689	0.01452784	473.3635	0.01452338	339.1319	59.70793	17.66076	40.71735	0.01452952	0.01452	19.01002	0.01451171	25.78805	0.01445786	0.01452821	0.01439197	367.61	0.01450068	36.64541	0.01451675	0.01450899	8.154696	1.370989	0.01447722	0.01452983	2.73092	55.63786	6830.935	0.01452712	0.01452047	2589.431	93.61843	1131.284	2971.932	212.9804	2.727991	2.727422	0.01452923	0.01449141	1.372256	1.380704	5.441883	0.01448443	0.01452869	1033.621	0.0145142
TCGA-BH-A0BG	1871	0	73	0	0	156.9152	0	444.7597	14.99186	0.9994341	18.9897	0	0	6.996195	0	0.999438	0	0	1.998889	319.8272	0	20.98863	0	0	4.997277	0	0	0	3.997811	123.933	4544.545	0	0	3974.853	65.96433	1432.226	4608.511	338.8169	12.99296	359.8056	0	0	1.998896	0.9994254	6.996196	0	0	1498.191	0
TCGA-BH-A0BQ	2255	0	39	1.219014	2202.722	95.51761	1638.901	484.0345	54.41851	144.9688	29.8827	196.8549	1516.031	629.7099	458.8591	13027.15	72.19315	60.06515	20.75484	454.4239	302.2126	342.1398	909.4902	186.0264	956.1381	40179.56	120.9654	295.0947	93.41166	1566.402	188.36	2912.812	72.58158	2562.502	116.9836	1115.313	4897.238	4044.772	3679.967	69104.34	5124.288	196.0802	324.1512	0.06527756	681.2831	112.2318	3039.309	1384.127	439.4961
TCGA-BH-A0BW	2371	0	71	0.002942916	0.002992992	256.5513	0.002992227	164.2399	46.16292	8.592507	25.76788	0.00299328	1.076547	9.664563	0.002990226	5.370214	0.00298098	1.076459	1.077294	547.449	0.002988333	10.73795	0.002991091	2.150232	3.223435	1.076426	0.002984304	0.002993334	4.297704	63.33736	11515.71	0.002992869	0.002991728	2035.222	28.98786	148.1369	2467.812	48.30778	4.296885	735.3013	0.00299323	0.00298674	0.002989749	0.002911993	3.223501	0.002985544	0.002993139	1513.537	0.002990652
TCGA-BH-A0BZ	2255	0	59	0.006674355	3.507205	163.3506	1.173737	675.5339	14.01209	4.677136	7.011264	3.507073	1.173818	7.008392	0.006788754	24.50847	0.006766378	0.006795605	0.006738971	318.5234	0.006784172	21.01014	0.006790848	5.842187	2.340505	0.006796566	0.006774422	0.006796278	2.341714	17.50994	7987.315	0.006795152	0.006792391	2228.435	19.84547	737.3755	2997.293	28.00881	4.674101	7.007132	0.006796028	0.006780318	2.341157	0.00659971	7.008027	0.006777421	0.006795806	964.8855	0.006789787
TCGA-BH-A0C0	1270	0	62	4.621084	2840.564	29.58889	450.6017	495.6249	19.11049	86.02705	19.99895	81.97839	445.4943	243.7695	298.4113	3147.388	57.68522	151.7281	33.8448	225.7142	465.0745	753.1015	535.5822	339.6737	2321.101	52236.3	295.7356	173.5767	64.80088	555.17	760.8351	2778.866	74.60714	8009.759	205.924	2517.085	2295.786	6907.188	1297.107	18426.06	1515.932	1004.458	308.9048	0.6222067	27.81584	753.8148	1593.054	3438.947	696.1372
TCGA-BH-A0DH	1156	0	63	0.04958189	1005.641	20.37151	0.05110842	0.05110949	2.317367	0.05074026	11.36311	0.05114153	0.05109026	0.05108687	0.05104561	2.306461	0.05075634	2353.827	0.05040402	49.68545	0.05098625	11.33644	0.05107275	0.05103098	2.307796	13.57973	0.05086016	3569.123	0.05092559	0.05108871	4.561481	0.05112859	0.05109276	0.05114046	0.05099111	2.306363	2.306679	15.83763	0.05112568	0.05114748	843.3203	0.05093638	0.05103066	2.346822	0.05110884	4.579353	807.247	0.05113801	0.05105899
TCGA-BH-A0DI	912	0	63	3.281257	675.6221	112.735	0.08662889	0.08663132	22.04782	0.08579692	3.246994	0.08670392	0.08658775	3.222869	6.363122	9.472066	0.08583318	5578.324	0.0850409	22.01169	0.08635234	43.91573	0.08654809	0.08645353	15.73827	9.469249	0.0860674	2051.559	0.08621518	0.08658423	6.343462	0.0866746	0.08659342	0.08670151	0.08636331	15.72757	3.215906	37.62621	0.086668	3.21416	6513.603	0.08623957	0.08645281	3.286875	0.08662984	0.08615493	722.531	0.08669594	0.08651694
TCGA-BH-A0DK	423	0	49	0.08823984	1111.55	140.3045	0.09200597	0.09200865	0.09149641	0.09108904	13.20277	0.0920887	0.09196061	0.09195215	0.09184915	3.35309	3.38816	3470.966	3.404576	49.03966	0.09170109	29.46688	0.09191688	0.09181264	3.356316	16.3903	0.09138706	3311.545	6.650763	0.09195674	13.13395	0.09205637	6.626204	3.353265	0.09171319	16.39407	9.875483	29.43766	0.09204909	0.09210357	3063.783	0.0915768	0.09181185	3.428965	3.358368	6.653582	524.9101	0.0920799	3.364503
TCGA-BH-A0DL	2381	0	64	36.47792	0.01649465	0.01647409	33.73572	112.4035	32.33874	0.01640944	39.35942	13017.03	0.01648551	1.422085	0.01647582	4.230921	1.42491	16.87468	0.01633603	0.01648552	0.01646294	0.01648692	0.01648171	0.01647265	0.01649256	0.01649779	0.01643554	3989.309	0.01644976	0.01648517	6068.208	193.8743	1161.611	5.635755	1.423078	5281.598	0.01649599	19.68362	0.01649318	0.0164979	88.51602	0.01645211	0.01647258	0.01594676	15.47206	0.01644397	0.01649565	28.11248	0.01647873
TCGA-BH-A0DT	2403	0	41	0.07893218	557.9676	96.64016	0.0820733	0.08207553	0.08164941	0.08131029	3.128034	0.08214208	0.08203558	6.1267	6.133007	0.0821417	0.08134355	3931.632	3.142903	129.8085	0.08181972	27.25427	0.08199921	0.08191251	3.101509	9.128807	0.0815584	4263.594	0.08169394	0.08203235	33.25843	0.0821152	0.08204078	9.131753	0.08182978	0.08214413	6.115937	36.27741	0.08210915	3.097643	1670.565	0.08171631	3.110938	0.07703684	3.103235	3.120552	943.9115	0.08213477	9.152386
TCGA-BH-A0DX	2156	0	62	0.06667509	1140.48	186.1146	0.06907652	0.06907821	13.59586	0.06849494	2.789066	0.06912889	0.06904779	8.171664	5.476875	0.0691286	2.789521	3601.627	2.801097	83.69789	0.06888336	32.4532	0.0690201	0.06895405	5.466574	18.94221	0.06868418	4259.635	2.781754	2.771313	2.766026	0.06910842	0.06905175	2.766277	0.06889103	21.64185	10.85738	40.51965	0.06910382	0.0691383	7157.445	0.06880456	0.06895355	2.822526	2.76958	0.06874538	652.5425	0.06912332	2.773599
TCGA-BH-A0E0	134	0	38	0.6405257	3455.499	30.29918	418.562	1458.819	20.40975	133.8463	14.47673	288.7032	257.7187	782.4763	336.1841	7300.54	38.86836	210.9174	25.68782	432.4132	199.729	729.7243	421.2156	175.984	5236.789	14514	158.2206	423.8364	49.41323	479.2199	2478.525	1276.834	121.9238	3897.116	362.5887	5564.207	2709.912	7529.305	1390.882	26403.13	2925.464	135.7829	559.0432	8.551951	65.2373	263.7268	14716	3015.122	602.5277
TCGA-BH-A0E6	293	0	69	0.09002509	1339.144	69.60796	0.09391738	0.09392015	3.42811	0.09296931	13.39444	36.47476	3.410015	23.27834	6.731419	0.09400245	0.0930106	5689.468	10.09448	96.05283	0.09360212	13.34405	0.09382525	0.09371746	3.405361	0.09401694	0.09327742	2621.999	56.37703	0.09386646	3.401808	0.0939695	0.09387694	0.09400018	0.09361463	6.709236	0.09399546	10.01802	0.09396197	0.09401831	5746.063	10.06365	0.09371664	0.08768999	0.09391846	23.31639	433.2847	0.09399383	26.59834
TCGA-BH-A0E7	1363	0	79	0	0.7964909	28.145923	0	49.0653888	37.7987456	0	30.5581396	0	0	8.0358202	0	30.5639553	0	0	0	125.4946208	0	17.6895017	0	2.4045581	0	0	0	0	0.7958023	7.2314306	5664.023149	0	0	1938.144706	9.6430283	330.6573792	1720.917103	13.6687752	8.8411988	0	0	0	0	0	6.4273829	0	0	1465.874433	0
TCGA-BH-A0EA	991	1	72	0.08596053	5284.767	118.538	0.08956853	0.08957109	35.36228	0.08869059	19.36438	0.08964772	6.50385	0.089517	6.511646	0.08964728	3.324434	4123.735	0.08789313	147.3402	0.08927665	51.33463	0.08948324	0.08938344	0.0896029	0.08966069	0.08897597	2633.231	0.0891319	0.08952139	3.290476	0.08961677	0.08953109	12.89288	0.08928823	0.08965008	0.0896408	32.09603	0.08960981	0.08966196	2901.913	0.08915765	3.304511	0.08379141	0.08956953	0.08906833	1423.864	0.0896393	0.08945037
TCGA-BH-A0EB	745	0	69	0.0317719	16.23358	156.6199	0.03257857	0.03257913	1.838515	0.03238485	0.03239922	0.03259596	0.03256903	210.6156	1.835508	0.03259587	0.03239333	1495.536	0.03220747	73.84231	0.03251435	27.041	0.03255982	0.03253787	0.03258612	0.03259881	0.032448	2735.492	0.03248243	0.03256821	1.832551	0.03258917	0.03257034	1.832635	0.0325169	1.832545	1.832712	23.43143	0.03258764	1.8323	219.604	0.03248811	0.0325377	1.856704	0.03257879	0.0324684	593.9385	0.03259411	0.03255259
TCGA-BH-A0H5	1620	0	45	0.007057947	0.007186821	478.7462	0.00718485	571.6987	23.53954	1.184977	9.422806	1.183559	0.00718336	3.536963	0.007179694	2.359923	0.007155878	0.007186985	0.00712671	419.9527	0.007174817	14.125	0.007181922	15.30288	7.065806	0.007188009	0.00716444	0.007187702	1.184446	31.77142	5612.205	0.007186504	0.007183565	1606.861	553.9965	645.81	2119.731	168.2236	10.59493	5.888813	0.007187436	0.007170715	2.360812	1.188019	1.183743	0.007167632	0.007187199	1428.06	1.183967
TCGA-BH-A0H6	747	0	82	0.08931076	585.3371	88.93606	0.09315232	0.09315506	23.18284	0.09221677	23.18778	0.09323674	0.09310604	0.0930974	0.0929923	3.382441	3.418138	4394.986	10.0366	23.1441	0.09284124	26.43192	0.09306142	0.09295505	0.09318897	3.381167	0.09252082	3744.505	16.59699	0.09310208	9.959414	0.09320375	0.09311242	3.38262	0.09285358	9.959353	9.961247	36.26945	0.09319632	0.09325192	1673.461	0.09271442	0.09295424	6.723198	0.09315339	6.711827	799.0195	0.09322776	3.394071
TCGA-BH-A0H7	702	0	65	0.07013489	25.1584	61.42388	0.07273556	0.0727374	8.469021	0.07210519	5.683926	0.07279234	0.07270442	0.07269861	5.661543	0.07279202	0.07213269	4777.365	0.07153124	80.91859	0.07252616	11.23328	0.07267439	0.0726028	0.07276021	0.07280164	0.07231027	5580.003	0.07242226	0.07270176	14.00585	0.07277015	0.07270871	0.07279052	0.07253448	206.2512	2.860172	27.94015	0.07276516	0.07280255	532.2179	0.07244074	0.07260226	0.06855849	0.07273628	2.878066	339.9942	0.0727863	0.07265081
TCGA-BH-A0HA	1611	0	31	4.184323	1820.641	58.80404	2666.155	442.0253	56.6269	299.3786	25.66077	399.3968	2095.511	952.6237	583.1547	15987.15	12.03635	79.7541	1.584836	318.5063	276.9525	378.4708	1410.331	304.6066	828.6267	33614.26	118.5003	453.6914	92.50912	1718.187	225.8415	1967.422	82.46473	1065.729	358.6618	928.9089	5457.824	4822.94	4345.378	87907.49	5961.492	122.0692	439.7526	5.278234	134.6848	183.0881	3442.163	1234.934	497.0656
TCGA-BH-A0HF	727	0	77	0.07093526	822.4725	61.88359	0.07358309	0.07358496	0.07322657	0.07294116	22.5919	0.07364091	0.07355137	2.887315	0.07347342	0.07364059	0.07296916	2497.898	0.07235676	109.5953	0.07336984	5.69744	0.07352079	0.07344788	0.07360819	0.07365038	0.07314999	3238.958	0.07326403	0.07354866	5.688821	0.07361832	8.508583	0.07363906	0.07337831	0.07364264	2.881869	2.881735	0.07361323	0.07365131	3163.125	0.07328285	2.891815	0.06933094	0.07358381	0.07321754	482.8738	0.07363476	0.07349678
TCGA-BH-A0HO	76	0	48	0.04695136	586.2344	238.439	0.04835932	0.0483603	0.048171	0.04801997	2.250114	0.04838982	0.04834258	4.429145	6.622498	0.04838965	0.0480348	2351.147	2.257846	175.0591	0.04824673	6.617501	0.04832644	0.04828795	0.04837256	6.610166	0.0481305	3549.736	2.245561	0.04834115	6.611142	0.0483779	0.04834489	2.236211	0.0482512	0.04839073	4.424124	39.42426	0.04837522	0.04839531	542.4875	0.04820076	0.04828765	2.274055	0.0483597	6.63241	999.5947	0.04838658	0.04831376
TCGA-BH-A0HW	1561	0	62	0	0.9740591	0.9740059	0	3907.196	74.10512	0	111.1608	4.874399	0	13.64991	0	5.849482	0	0	0	145.2862	0	38.02689	0	0.9740027	0	0	0	0	1.948965	7.799483	11068.23	0	0	1624.495	5.849182	210.6176	2210.524	106.2833	9.749747	0	0.9740647	0	0.9740026	2.92338	0	0	0	645.5065	0
TCGA-BH-A0WA	701	0	82	0	0	179.9827	1.562913	291.5918	21.99224	0.7759553	9.417153	0	0	8.635375	0	0	0	0	0	46.36017	0	13.35101	0	4.705297	0.7771375	0.7772682	0	0	1.561856	11.77897	4219.269	0	0	11301.25	24.35107	781.2737	2515.208	13.35274	10.20828	199.6356	0	0	3.919536	0.7728567	1.562917	0	0	1709.548	0
TCGA-BH-A18F	1001	0	50	0.06390126	3479.256	118.1992	0.06614836	0.06614995	13.23075	0.06560453	2.712785	0.06619732	0.06612151	7.952056	0.0660555	0.06619705	0.06562826	4069.643	5.362357	44.71443	0.06596777	2.695432	0.06609561	0.06603387	5.31944	0.06620534	0.06578151	5638.997	0.06587813	0.06611921	2.691106	0.06617819	0.06612521	0.06619575	0.06597494	2.691091	5.316621	44.68617	0.06617388	0.06620613	4342.697	0.06589408	0.0660334	5.36387	0.06614898	0.06583875	661.371	0.06619212	0.06607528
TCGA-BH-A18H	652	0	63	2.298751	2555.590888	37.173346	430.869697	819.464669	88.966661	107.652674	101.642477	165.135034	665.64825	298.214831	835.09247	7498.184416	10.214312	91.103082	6.575166	990.945303	429.987059	424.460825	301.862326	348.349115	1941.765165	16436.60055	348.825788	167.062606	115.722457	670.788149	296.504336	1490.659281	79.537311	5817.263812	263.835989	3048.280001	1631.627511	7852.575706	1216.781044	21767.05026	2002.427049	208.429704	229.340073	1.868546	83.819346	102.242063	1244.779698	2293.432309	489.789269
TCGA-BH-A18L	811	1	50	0.05746631	496.5475	61.55124	2.520662	0.0593752	0.05911798	0.05891292	0.05894705	0.05941533	0.05935111	4.983404	2.524629	4.976209	2.536808	3170.245	2.546409	216.3771	0.05922084	4.982316	0.05932917	0.05927685	0.05939186	14.80617	0.05906298	3738.094	2.530461	0.05934916	14.80847	0.05939913	7.443259	4.976368	0.05922692	0.05941657	0.05941171	51.68108	0.05939548	0.05942279	641.5424	2.529994	0.05927646	0.05630246	0.05937438	0.0591115	1098.655	0.05941092	0.05931194
TCGA-BH-A18N	468	1	88	0.04523691	186.532	45.09051	0.04656988	0.04657081	4.349437	0.04624874	2.203647	0.04659874	0.04655404	8.629631	12.92484	0.04659858	2.20392	2158.187	4.363975	36.50581	0.04646334	40.79205	0.04653877	0.04650234	0.04658241	2.189933	0.04635335	3009.073	2.199314	0.04655269	19.3384	0.04658746	0.04655622	0.04659782	0.04646757	0.0465996	4.334368	42.91805	0.04658492	2.189883	252.9653	0.04641984	4.342941	6.504752	0.04657024	6.497691	1099.525	0.04659567	2.194587
TCGA-BH-A18Q	1692	1	56	0	0.9957557	451.1539096	0	73.6981141	11.9508164	0	36.8489003	0	0	16.9304852	0	7.9672204	0	1.9916785	0	195.2008243	0	595.5625535	0	1.991662	0	1.9916816	0	0	0.9957388	8.9631137	3590.306344	0	0	2191.032865	69.7143804	775.8246143	2289.629413	21.9101474	10.9549781	750.9265911	0.9957567	0	0.9957463	0	4.9794368	0.9957371	0	1684.107473	0
TCGA-BH-A18S	2009	1	79	0.06007868	184.4329	70.81937	0.06212097	0.06212241	0.06184682	0.06162716	0.06166372	0.06216541	0.06209659	2.592717	2.595369	0.06216516	0.06164871	2646.265	0.06117687	252.6154	2.598651	10.17621	0.06207308	0.06201703	2.589964	15.21383	0.06178789	3530.143	2.601579	0.0620945	5.113805	0.06214804	0.06209995	0.06216398	0.06196353	2.588056	0.06216153	2.588374	0.06214413	0.0621734	729.8612	0.06189011	2.596244	10.15975	0.06212153	2.602763	1760.063	0.06216068	0.06205462
TCGA-BH-A1EN	2127	1	78	0.6543692	4461.83	119.1345	2852.646	197.3698	38.09291	156.0668	13.2414	436.9928	1176.335	374.1724	601.6828	10792.68	9.393763	142.9476	0	694.8837	255.3885	1073.709	895.9346	140.6683	520.4775	35682.67	101.1444	296.8008	50.69608	1594.611	2511.442	3103.73	127.7083	14329.69	64.52265	1727.829	2364.435	9496.443	2541.343	44799.74	3373.846	59.09866	302.625	0.4780006	20.43467	396.3773	7329.749	4363.875	275.6352
TCGA-BH-A1ES	3462	1	35	0.03612693	0.03710682	15.33842	1.949402	236.9638	55.46884	0.03685977	13.44014	1.947982	0.03708026	21.06704	0.03705216	21.05511	0.03686991	5.770365	0.03664754	95.58965	0.03701479	3.86194	0.03706924	1.951883	0.03710074	9.589773	1.955964	0.03711357	22.9924	13.4212	6803.023	0.03710438	1.949965	3763.572	2065.367	277.0676	1853.176	32.51981	21.05962	0.03711627	0.03711153	0.03698338	11.51526	0.03553182	17.24093	0.03695978	0.03710972	727.9446	0.03706058
TCGA-BH-A1ET	2520	1	55	10.6171067	0	0	0	428.6344496	9.6517543	0	1.9289922	5522.077664	0	0	0	6.7563269	6.7555106	7.7216797	0	0	1.9291725	0	1.9292668	0	0	0	0	8784.159259	2.8944228	0	788.7277183	160.2537227	372.6417212	4.825539	0	7788.833798	2.8947521	12.5486678	0.9639624	0.9639857	118.7420605	0	0	0	45.3715962	0	0	28.9603214	0
TCGA-BH-A1EW	1694	1	38	0.05613305	356.3181	111.5736	2.48474	0.05797476	12.21167	0.05752889	0.05756182	0.05801346	2.485955	4.912917	14.62314	2.482076	0.05754831	2813.318	0.05712327	118.8459	0.05782589	17.03888	0.05793037	0.05787991	0.05799083	0.05802001	0.05767363	2270.65	0.05775263	0.05794965	21.87149	0.05799783	0.05795455	9.753831	0.05783175	4.905753	7.330424	60.65139	0.05799431	2.481394	3661.49	0.05776566	0.05787953	9.753276	0.05797397	4.926987	903.9647	0.05800921	7.342601
TCGA-BH-A1F2	959	1	53	0	0	201.2461	0	160.0082	16.75032	2.77842	38.41404	0	0	2.083258	0	6.975533	0	0	0	137.6454	0	55.88584	0	0	0	0.6865304	0	0	0.6854735	13.96045	33237.14	0	0	1835.094	83.13804	473.0845	1747.742	47.50549	2.782489	5.57825	0	0	2.082644	0	9.070373	0	0	2314.496	0
TCGA-BH-A1F5	2712	1	62	0.007966053	2.406459	303.3631	0.008111439	805.7693	68.35947	2.408972	88.73189	1.207234	0.008109731	8.40329	0.008105531	3.60545	0.008078241	1.207286	1.209726	279.3935	0.008099942	15.59828	0.008108084	0.008104154	0.00811279	2.40626	0.008088051	0.008114707	2.40804	23.99277	7370.588	0.008113335	1.207533	2384.934	20.39755	462.8488	3920.91	53.96733	15.5972	0.008115109	0.008114402	0.008095242	2.407363	2.412918	4.805182	2.408191	0.008114131	1424.492	0.00810679
TCGA-BH-A1F8	1	1	90	0.01363591	0.01391209	221.3322	2.697465	246.8283	52.33655	2.701611	10.75484	0.01391368	0.01390465	18.79763	0.01389678	1.355353	0.01384567	0.01391244	0.01378313	1134.701	0.01388631	24.16316	0.01390157	1.356464	2.697188	0.01391464	0.01386404	0.01391398	2.699912	33.55419	14871.06	0.01391141	0.01390509	4019.927	24.16772	658.6101	2993.825	103.2998	8.063218	1.355254	1.355373	0.01387751	2.698665	0.01346626	9.405533	1.357423	0.0139129	1625.697	0.01389914
TCGA-BH-A1FC	3472	1	78	0	0.7583076	36.8413553	1.525886	51.4330211	6.1292971	0.7569968	17.6434062	0	0	3.0610517	0	1.5261893	0	0	0	231.1129021	0	7.6675513	0	0.757873	0	0.7583961	0	0	0.7575188	15.3449043	4066.647358	0	0	3320.275924	16.1101796	1005.12866	1782.219039	166.6148234	3.8293706	0.7584002	0	0	0.7578718	0	3.8290766	0	0	1739.218514	0
TCGA-BH-A1FD	1009	1	68	0.008170007	2.416892	61.42799	0.008319612	379.3264	39.75312	7.238695	34.93571	0.008322814	2.417331	18.07389	0.008313532	13.25464	0.008285449	0.008322131	1.215116	637.0022	0.008307781	34.93326	0.00831616	2.417819	0.008321002	1.212506	0.008295544	0.008322975	1.213599	15.66523	7554.92	0.008321563	0.008318097	3545.067	4.827367	609.3217	5995.513	37.33876	6.029819	0.008323389	0.008322662	0.008302944	1.213167	1.217776	13.25599	2.418673	0.008322383	1896.571	0.008314828
TCGA-BH-A1FH	1034	1	47	63.62114	1.313056	1.313861	0.01224865	1413.717	2.616535	0.01219277	0.01219692	12234.6	0.0122459	0.01224539	0.01223914	6.515633	9.125063	41.63418	0.01214145	0.01224591	5.218403	0.01224689	5.216834	0.01223692	0.01225083	0.01225448	0.012211	8221.036	0.01222094	0.01224567	652.9191	135.2815	1098.963	7.816341	0.01223088	7664.379	0.01225322	49.4372	3.914731	0.01225456	28.62686	0.01222258	0.01223687	0.01186889	35.13351	0.01221689	0.01225299	13.01917	0.01224117
TCGA-BH-A1FL	1673	1	69	5.051609	0.000414406	0.000414007	2.020769	515.1855	5.051411	0.00041275	0.000412865	3675.996	0.000414229	1.010598	0.000414041	8.081763	0.000412818	18.18347	0.000411319	0.000414229	0.00041379	0.000414256	0.000414155	0.000413979	0.000414366	0.000414467	0.000413257	7205.518	1.010629	0.000414222	1089.97	167.6883	395.9858	4.041091	0.000413811	4128.551	1.010585	3.030923	8.081789	0.00041447	49.49865	0.00041358	0.000413978	0.000403682	31.31574	0.000413421	0.000414426	42.42749	0.000414097
TCGA-BH-A1FM	1388	1	44	0.06830389	2.811323	164.4025	0.07079819	0.07079995	2.827521	0.07019387	5.585385	0.07085261	0.07076834	2.815719	0.07069496	0.07085231	0.07022024	4761.472	2.846335	260.2519	0.07059746	13.78134	0.07073955	0.07067092	2.812384	49.36237	0.07039049	6815.397	2.826375	0.07076578	0.07085404	0.07083134	0.07077245	5.549559	0.07060543	0.07085423	0.07084786	30.20081	0.07082656	0.0708624	870.8842	0.07051558	0.0706704	11.00744	0.07079887	0.07045409	1393.867	0.07084682	2.817933
TCGA-BH-A1FU	1688	1	44	0.1059506	67.24644	238.6625	0.1110585	0.1110622	7.621606	0.1098095	0.1099016	0.1111714	0.1109967	3.851925	3.858139	3.841021	0.1098638	4409.259	3.907467	44.90885	0.1106428	7.585839	0.110937	0.1107949	0.1111075	0.1111899	0.110215	3589.732	0.1104368	0.1109914	15.02764	0.1111273	0.1110052	0.1111678	0.1106593	67.2265	26.21827	70.96169	0.1111174	3.839145	2214.292	0.1104735	15.07566	0.1029116	0.11106	3.874912	536.9641	0.1111594	0.1108902
TCGA-BH-A209	3959	1	77	5.746771	1.446313	0.01744439	1.44668	264.3094	20.03074	0.01737501	2.88085	4936.975	0.01745665	2.876217	0.01744625	21.44685	0.01737877	34.30567	0.01729622	0.01745666	0.01743243	0.01745816	0.01745257	0.01744284	0.01746421	0.01746983	15.74481	7448.306	4.308875	0.01745628	4625.567	182.8808	395.7231	14.30392	0.01743356	6416.916	0.0174679	4.303534	8.590463	0.01746996	75.73368	0.0174208	0.01744277	2.889353	42.88157	0.01741206	0.01746754	20.01875	0.01744937
TCGA-BH-A28Q	1119	0	46	5.520928	0.004182855	0.004178546	1.106935	297.7146	3.313287	0.004164986	1.107579	6225.378	0.004180939	0.004180785	0.004178909	5.517397	1.107596	15.44132	0.004149563	0.004180942	0.004176209	2.209709	5.518061	0.004178244	0.004182416	1.10681	0.004170463	7206.71	2.2103	0.004180868	928.4121	199.5812	1438.893	9.927966	0.00417643	5611.224	0.004183136	19.85172	11.03091	0.004183537	67.26489	0.004173938	1.10712	0.004067372	45.21361	0.00417223	0.004183065	24.26233	0.004179518
TCGA-BH-A42T	320	1	75	0	0	27.02302	0	81.09331	0	0	22.1058	5.727153	0	9.002663	0	2.450268	0	0	0	147.4508	0	24.56712	0	2.449327	0.8117542	0	0.8109903	0	2.448699	2.449753	4129.007	0	0	1236.233	28.6606	1306.688	1166.597	98.30014	0.8117662	0.8118719	0	0	4.087337	0	1.630805	0	0	603.7727	0
TCGA-BH-A5J0	715	0	63	2.880083	1060.045	64.36152	1674.939	763.6869	226.0152	135.2591	24.20475	195.5846	1535.164	906.0299	367.8875	9965.731	66.60036	73.20539	1.862479	543.9357	216.224	561.8724	1098.854	351.2793	3417.951	36070.18	104.7104	504.3266	85.262	979.1476	412.9823	3449.334	72.60331	1587.515	139.8409	1284.795	5695.981	3408.133	2895.809	89853.73	5449.999	111.3092	663.8736	0.5386373	68.78313	131.0486	3263.86	1632.974	726.6184
TCGA-BH-A6R8	293	0	46	2.507102	19.33847	41.05599	0.05739679	0.05739806	9.726749	0.05695888	2.485003	0.05743618	0.05737518	0.05737114	0.05732205	0.05743596	0.056978	4420.409	4.915856	272.3187	0.05725143	7.294524	0.05735434	0.05730464	4.879784	4.875955	0.05710145	2093.565	2.479293	0.05737333	7.28643	0.05742079	0.05737816	0.05743492	0.0572572	9.695936	2.467581	4.877331	2.468679	0.05744327	368.6797	2.478847	14.53939	0.05447643	0.05739728	9.727118	857.7275	0.05743199	0.05733797
TCGA-C8-A12U	385	0	46	0	3641.81463	829.895307	260.050749	663.755365	62.296837	63.604081	13.714823	61.449107	201.153994	298.750315	294.903669	3216.114582	135.038017	115.611076	2.544266	413.115313	265.701758	1856.529736	259.200612	721.963826	1206.740336	17199.31483	155.220075	185.688991	63.585447	413.546549	2014.936698	1744.564165	44.673315	1655.534318	103.999231	2128.43278	938.87531	13378.15111	1082.913493	15100.05353	1221.325262	76.054941	1124.957916	4.256326	12.868921	81.21977	5844.690387	321.101958	578.699202
TCGA-C8-A12Z	382	0	45	0.1765021	4893.387	59.70448	3815.648	249.4559	227.6069	139.8879	5.71309	395.6734	2119.254	280.4142	945.1813	17997.62	14.88199	153.8435	27.27612	401.2372	635.7159	406.9946	667.2811	152.1354	447.9601	77470.88	53.947	359.178	79.56411	1440.533	367.2873	3274.779	140.5992	2036.206	172.8623	3922.216	4453.972	7993.419	3862.282	90606.53	6576.939	41.77444	299.8871	0.1745759	40.72076	369.9259	7201.379	4699.454	289.3991
TCGA-C8-A130	370	0	52	2.13039	0.002569694	78.66997	0.002569042	104.1826	54.21977	1.066101	9.571782	1.06563	2.128844	11.69675	0.002567337	3.191744	0.002559457	0.002569748	0.0025498	289.1516	0.002565723	492.1911	0.002568073	0.002566939	2.128752	0.002570087	0.00256229	0.002569985	0.002564072	11.69673	5269.5	0.002569589	1.065716	2220.699	10.63422	1205.495	2114.394	27.64199	5.317968	0.002570101	1.065634	0.002564366	1.065802	0.00250065	13.82271	0.002563346	0.002569819	1398.968	0.0025677
TCGA-C8-A131	411	0	82	0.3470881	2899.238	26.53484	2489.128	525.6901	50.51463	103.1392	9.585727	281.6527	1252.008	276.1742	928.3111	10121.41	51.05034	258.5723	560.9632	915.9779	316.0547	952.4607	1096.801	205.4067	2051.276	65145.02	33.30516	528.1585	51.42626	760.2945	778.4431	2014.722	142.9373	3926.152	116.0954	762.2789	4267.213	6416.124	3041.827	89903.24	7286.429	733.3688	453.8544	10.52974	1221.91	148.7448	6196.274	768.2717	292.6233
TCGA-C8-A134	383	0	52	19.36991	1.020252	0.000791967	0.000792542	217.1439	0.000790881	0.000789545	4.078945	8244.274	0.000792394	3.059219	0.000792032	14.27312	7.137429	3.059162	0.00078679	0.000792395	1.020314	0.000792447	1.020281	0.000791913	0.000792658	0.000792854	0.000790523	3049.17	1.020334	0.000792382	9916.168	145.7824	800.2659	6.117509	0.000791589	9499.215	0.000792787	3.059154	5.098089	0.000792858	158.0156	0.000791144	0.000791911	0.000772084	18.35108	0.000790839	0.000792774	5.098063	0.000792141
TCGA-C8-A1HN	394	0	56	1.166364	0.006393323	0.006386488	2.320466	128.4218	3.478913	0.006364984	0.006366961	948.6278	2.320596	1.163544	0.006387065	12.7321	0.00636615	62.47826	0.006340532	0.006390288	1.163892	0.006390753	0.006389021	0.006386009	0.006392627	0.006394366	0.006373669	5954.302	1.164071	0.006390172	2771.82	133.0479	107.5987	0.0063939	0.006383132	4841.415	0.006393768	2.3202	2.320329	0.006394405	82.1444	0.00637918	0.006385987	0.006210341	48.59736	0.006376472	0.006393655	3.477115	0.00638803
TCGA-C8-A1HO	375	0	34	0	0.8518785	100.3456	0	83.1917	48.8809	0.8510062	78.05138	0.8519137	0	10.28569	0	6.855971	0	0	0	466.6093	0	19.72034	0	0.8515876	0	0.8519381	0	0	1.708679	23.15089	4056.279	0	0	1881.887	110.6401	199.8469	2803.97	78.90532	12.85956	0	0.8519072	0	0	0	0.8517995	0	0	784.8274	0
TCGA-C8-A273	513	0	29	0.01208312	0.01232215	363.3378	0.01231848	98.99669	57.32329	2.621339	10.43989	2.617126	0.01231572	11.73651	0.01230891	39.08327	0.01226469	1.314819	0.01221056	312.5728	0.01229985	23.45868	0.01231305	0.01230667	0.01232067	1.31466	1.316745	0.01232378	2.619858	11.73644	4561.99	0.01232156	1.31522	2299.893	11.73931	587.3614	1565.394	27.36233	42.99267	22.15178	0.01232329	0.01229223	2.618774	0.01193617	1.315077	0.01228651	0.01232285	1056.194	0.01231095
TCGA-C8-A274	508	0	63	0	0.8250108	37.42535	0	39.0913	33.26472	4.149571	19.9537	1.656961	0	12.47028	0	2.48887	0	0	0	543.2548	0	20.7892	0	0	0	1.657012	0	0	4.982264	7.479266	6286.985	0	0	2388.494	0	179.69	1555.719	26.61443	5.816201	0	0.8250439	0	0.8246745	0	1.656727	0	0	1134.756	0
TCGA-C8-A27B	439	0	48	0	0.6152911	42.84648	1.245384	233.2538	27.71349	0	20.77784	0	0.6150196	9.438716	0	0.6153599	0	1.876098	1.869994	37.80607	0	19.52495	0	6.915809	1.245549	1.245887	0	0	1.873575	5.026649	3470.211	0	0	2846.656	7.545015	249.6532	2418.553	16.37646	0.6152427	463.3937	0.6153485	0	0.614699	0.6087246	2.505965	0.6141025	0	882.0307	0
TCGA-C8-A3M8	394	0	68	5.157786	0.0285899	0.02854818	1.731344	743.5526	10.25431	0.02841716	0.02842919	4078.391	0.02857134	0.02856985	0.0285517	1.730353	11.96118	68.09616	0.02826858	0.02857137	3.438038	0.0285742	1.732211	0.02854526	0.02858564	0.02859626	0.02847003	4085.213	5.143653	0.02857065	2080.922	124.2513	308.0082	8.537159	0.02852771	7280.468	1.73045	1.730415	6.836928	0.0285965	91.91526	1.734815	1.733104	0.02748474	49.38556	0.02848711	0.02859192	28.95749	0.02855758
TCGA-D8-A142	425	0	74	7.267834	1.039423	0.00154162	0.001542754	200.3094	3.115558	0.001536842	0.001537281	14044.28	0.001542463	2.077375	0.001541748	0.00154328	1.039681	146.3403	0.001531406	0.001542464	1.039545	0.001542567	1.039479	0.001541514	0.001542984	2.077264	0.001538772	7105.172	1.039585	0.001542438	1071.072	47.74351	1987.481	7.266609	0.001540875	5193.44	6.228754	8.30448	1.03943	1.039403	20.75885	8.305162	0.001541509	0.001502404	19.72129	0.001539395	0.001543212	7.266624	0.001541963
TCGA-D8-A147	584	0	45	1.309498	1.303521	0.01186536	2.595521	95.587	1.305112	0.01182182	33.59895	9291.864	0.01187305	3.887668	0.01186653	9.052485	7.768314	7.761317	0.01177234	0.01187306	3.889186	0.011874	448.132	0.01186439	0.01187779	0.01188132	0.0118394	2536.408	5.182129	0.01187282	3967.315	184.6963	1212.615	1.303433	0.01185856	12780.02	1.303454	3.886511	3.886873	0.01188139	122.7029	0.01185056	1.304345	0.01150949	19.38693	0.01184507	0.01187988	12.92723	0.01186848
TCGA-D8-A1JD	552	0	41	5.047865	0.000384345	0.000383975	0.000384252	19.17965	4.038232	0.00038281	0.000382917	5308.587	0.000384181	0.000384167	0.000384006	5.04754	0.000382873	11.10414	0.000381483	0.000384181	1.009848	0.000384206	0.000384112	0.000383949	0.000384308	0.000384402	0.00038328	2658.837	1.009858	0.000384175	2362.065	81.76432	477.4603	3.028679	0.000383793	6907.523	1.009817	11.10413	11.10415	0.000384404	39.36818	0.000383579	1.009841	0.000374405	35.33057	0.000383432	0.000384363	6.056975	0.000384059
TCGA-D8-A1JI	577	0	54	2.257753	5650.82	414.816	148.4161	489.4711	1.613642	150.1977	24.96721	161.2676	7907.857	372.9439	2404.676	2455.418	15.09246	141.8409	0.9526404	166.8499	519.9705	1399.86	130.6386	1975.664	2525.348	6383.357	12742.14	136.9098	42.08524	577.732	476.9575	3506.037	227.7527	9383.826	700.8048	3757.062	1437.873	6937.529	465.1004	14293.24	1095.507	264.0793	541.9475	1.598446	36.50122	223.2583	1958.672	7368.175	420.3861
TCGA-D8-A1JM	590	0	59	0.06725647	13.63286	32.65151	0.06969086	0.06969258	2.798796	0.06910121	0.06914484	5.493749	0.06966173	2.787254	5.507877	2.781885	0.06912693	4017.542	0.0685641	122.1264	0.06949501	5.501501	0.06963365	0.06956669	0.06971391	2.781075	0.06929307	4128.955	0.06939783	5.502619	5.493544	0.06972321	0.06966575	2.781999	0.06950279	13.62852	2.782231	13.62989	0.06971854	5.492179	18590.83	0.06941512	13.65715	2.838788	0.06969152	0.06935512	1708.037	0.06973831	100.4392
TCGA-D8-A1JP	639	0	73	0.1439938	33.44173	81.04954	0.1526715	0.1526778	80.98235	0.1505292	24.04099	0.1528657	0.1525651	4.925433	4.935467	0.1528646	4.980172	4911.505	5.009338	128.5548	0.151957	76.27578	0.1524625	0.1522182	4.914667	0.1528976	0.1512234	4033.477	0.1516036	0.152556	9.660335	0.1527898	0.1525797	4.907869	0.1519854	4.906932	9.66325	57.19369	0.1527727	4.904317	104.716	0.1516664	0.1522163	0.1389324	0.1526739	4.961882	779.3909	0.1528451	0.152382
TCGA-D8-A1JS	371	0	77	2.014628	3961.529	71.45792	183.2333	369.3916	8.182025	43.93291	367.7385	99.82746	63.65412	1050.033	59.95245	1042.095	15.16038	83.38724	6.531855	2175.403	474.3489	1593.353	170.085	1745.05	4959.105	10007.55	15.98374	207.9019	112.5721	170.9052	2433.947	931.9718	18.04891	13361.08	836.5855	4814.539	2113.013	17166.54	317.1993	6342.791	562.9425	34.47365	948.6966	5.300042	29.96517	614.7636	4288.591	12281.21	1161.945
TCGA-D8-A1X6	541	0	80	0	0	10.98572	0	980.6865	18.54568	0.6732366	16.48155	0	0	3.424413	0	24.74379	0	0	0.6722706	198.7264	0	6.8623	0	4.110899	0.6747979	0	0	0	0.673886	2.736954	3523.154	0	0	1807.296	6.859797	312.2039	1981.98	13.74065	6.863289	0	0	0	1.361542	0	5.487526	0	0	1497.137	0
TCGA-D8-A1X8	783	0	62	0.01082953	0.01103964	1332.934	0.01103642	331.7096	31.79186	3.828585	17.81241	1.281974	0.01103399	13.99376	0.01102801	8.907414	0.01098915	1.282047	0.01094158	413.036	0.01102005	22.89045	0.01103165	10.18206	0.01103835	1.281908	0.01100312	0.01104108	3.826978	12.72264	6623.619	0.01103912	0.01103433	2132.49	99.14436	557.918	3259.712	66.09747	20.34676	8.90703	1.281991	0.01101336	0.01102601	0.01070028	2.553417	0.01100833	0.01104026	1885.944	0.0110298
TCGA-D8-A1XA	839	0	64	0.09741614	392.3262	52.70617	0.1018524	0.1018556	42.20587	0.1007698	7.166869	14.11316	0.1017988	0.1017888	7.132571	3.605227	3.645796	5447.364	0.09978825	126.2358	0.1014923	3.613299	0.1017471	0.101624	3.609006	7.10545	0.1011215	4716.246	7.150834	0.1017942	0.1019527	0.1019119	0.1018062	3.605432	0.1015065	7.107565	21.12068	143.6935	0.1019033	3.603593	1883.826	0.1013455	0.1016231	7.158352	0.1018536	0.1012354	1425.165	0.1019397	0.1017066
TCGA-D8-A1XC	377	1	85	0.3256343	4900.804	77.21069	549.7301	156.618	50.74361	85.48449	1222.298	282.5321	278.594	337.262	257.1521	822.2724	6.396476	108.6986	4.248475	291.4717	449.7342	1653.038	417.766	1223.335	1743.032	16652.42	32.50002	196.6919	1436.588	369.4563	171.2961	4286.325	281.4548	18136.9	158.7852	5397.478	2000.502	6849.773	1017.229	5815.215	803.672	46.44988	309.4	3.527988	38.94966	30.71164	462.4406	19493.51	286.1228
TCGA-D8-A1XO	1682	0	56	5.435542	0.03226932	0.03222015	0.03225686	141.6059	3.625897	0.03206577	1.832508	23041.06	0.03224745	0.03224569	0.0322243	1.824372	5.424959	69.92085	0.03189077	0.03224749	1.828592	0.03225083	0.03223837	0.03221671	0.03226431	0.03227683	0.03212806	10517.38	0.03216203	0.03224665	1849.126	134.4321	684.4335	10.78447	0.03219603	7851.32	5.408678	16.16056	7.202186	0.03227711	75.2933	1.829603	0.03221655	0.03096897	60.97009	1.830308	0.03227171	46.62413	0.03223124
TCGA-D8-A1XR	482	0	56	8.183195	4.097848	0.04178905	0.04184193	448.0482	22.37419	0.04156681	0.04158721	13171.55	0.04182837	4.101349	0.04179502	14.234	12.23736	10.18068	0.04131522	0.04182842	2.075462	0.04183324	2.07258	0.04178409	0.04185266	0.0418707	0.04165645	17359.46	2.077177	0.04182721	2767.011	318.3272	508.8251	6.124536	0.0417543	12610.15	2.069625	4.097139	6.126468	0.04187109	62.89042	0.04171342	0.04178385	0.03999521	66.96085	0.04168542	0.04186332	79.11029	0.04180502
TCGA-D8-A1XU	395	0	56	9.747667	0.01584379	0.01582422	0.01583884	205.559	8.356557	0.0157627	0.01576835	8573.846	0.01583509	0.01583439	0.01582587	1.4047	2.799015	68.06797	0.01569282	0.0158351	4.186166	0.01583643	2.795039	0.01582285	0.0158418	0.01584678	0.01578754	6619.979	2.797196	0.01583477	991.5681	152.7844	529.1087	8.348827	0.01581462	6521.374	0.01584507	11.12651	9.738675	2.793318	88.89786	0.0158033	0.01582279	0.01532219	50.01776	0.01579556	0.01584474	20.84834	0.01582864
TCGA-D8-A1XV	461	0	84	0.3680006	4291.557	17.09681	710.8413	136.6284	942.3052	129.1511	1020.688	322.7173	598.4899	479.3362	308.0018	2942.623	4.744564	121.0966	0	128.6576	434.0332	1160.398	1139.768	147.3923	1436.863	16530.25	60.52743	151.3843	333.634	521.9758	245.0197	2092.748	1420.66	16000.64	189.6537	2686.403	1389.798	7119.438	874.9915	8234.609	977.3855	46.97257	255.7994	3.141932	79.65177	64.90879	1063.854	13093.48	223.1045
TCGA-D8-A1Y3	430	0	61	0.06469582	13.29757	55.66058	0.06698664	0.06698826	2.728665	0.06643212	2.734619	0.06703657	5.366248	2.717748	5.371422	0.06703629	0.06645631	4886.914	2.746203	230.1991	0.06680249	8.013237	0.06693285	0.06686989	0.06700832	8.00156	0.06661257	2054.966	0.06671109	0.06695692	0.06703788	0.06701706	0.06696303	2.712793	0.0668098	29.16405	5.358688	0.06703369	2.714393	0.06704554	320.1038	0.06672735	0.06686941	0.06330333	0.06698727	0.06667093	449.7009	0.06703126	0.06691212
TCGA-D8-A27F	488	0	40	21.64013	1.836382	0.03267504	10.85657	238.0468	5.454964	0.03251766	1.844307	38878.65	3.642224	0.03270108	0.03267927	5.442429	7.265113	1.836305	0.03233928	0.03270291	1.84032	0.03270632	95.61611	0.03267153	0.03272006	0.03273282	7.262035	11349.26	3.648289	0.03270205	17662.84	95.60417	3089.538	14.45838	0.03265045	9477.844	1.836137	3.639371	7.24744	0.0327331	533.7215	1.84135	0.03267137	0.03139981	39.71198	0.03260168	0.03272761	27.08113	0.03268635
TCGA-D8-A27I	439	0	58	41.25991	0.02164634	0.02161739	4.617075	1768.306	15.34806	0.02152643	1.557833	11527.36	0.02163346	4.61793	0.02161983	7.677877	7.691157	36.77229	0.0214232	0.02163348	3.088401	0.02163545	0.02162812	0.02161536	0.02164339	0.02165075	0.02156315	11780.04	1.556192	0.02163299	914.0932	289.4136	1221.714	12.27162	0.02160318	5902.305	0.02164822	35.23976	16.86735	0.02165092	53.61377	1.556067	0.02161527	0.020877	35.24573	0.02157501	0.02164774	19.9281	0.02162392
TCGA-D8-A27N	519	0	36	0	0	142.3453	1.895801	820.8772	19.92509	2.844108	7.588523	0	0	5.691528	0	6.640793	0	3.79381	41.75467	453.6162	0	114.8242	0	2.844565	0	0.9469088	0	0	2.844371	26.56873	7758.012	0	0	1844.837	19.92536	1514.587	2257.649	95.84546	3.793772	0	0.9468967	0	0.9467721	1.894298	2.844753	0	0	2156.107	0.9467999
TCGA-D8-A27W	373	0	55	4.264431	0.00264468	0.002642027	1.067608	298.1718	5.328134	0.002633678	0.002634446	2448.167	0.0026435	0.002643406	0.002642251	7.456917	3.198342	8.52189	0.002624179	0.002643502	1.067778	0.002643683	5.327539	0.002641841	0.00264441	0.002645085	0.00263705	3556.709	0.002638887	0.002643457	1651.636	68.15619	214.0461	5.327137	0.002640724	4604.551	1.067552	8.521832	5.327247	0.0026451	24.49522	1.067836	0.002641832	0.00257353	104.363	0.002638139	0.002644809	5.327157	0.002642626
TCGA-D8-A3Z6	563	0	56	0.006566441	1.170803	256.088	0.006683545	101.2808	37.26106	3.501608	10.48776	4.662907	0.006682171	27.94626	0.006678789	13.97527	0.006656814	1.170792	0.006629899	294.5062	1.171382	82.65675	0.006680844	0.00667768	0.006684633	2.33474	1.171754	0.006686177	4.665103	10.48449	4367.384	0.006685072	0.00668236	1600.531	23.29175	726.3562	1384.024	61.70094	17.46811	0.006686501	0.006685931	0.006670504	1.171231	0.006493131	5.827561	0.006667659	0.006685713	1666.878	0.006679803
TCGA-D8-A73W	385	1	79	0.1164475	681.4873	212.5361	0.1224459	0.1224502	0.1216278	0.1209752	72.23549	0.1225789	0.122373	0.1223594	8.174545	8.14232	12.24101	4407.751	0.1196456	156.5205	0.1219562	16.18963	0.1223027	0.1221353	12.16328	32.18637	0.1214525	6660.304	0.1217136	12.17872	16.15983	0.122527	0.1223831	4.13303	0.1219756	0.1225829	0.1225673	120.3893	0.1225153	0.1226029	4279.893	0.1217567	4.154981	0.1128981	0.1224476	0.1216071	1486.945	4.133775	0.1222476
TCGA-D8-A73X	767	0	53	0.001496429	0.001521238	129.6677	0.001520859	56.01766	25.93584	3.114092	30.0851	6.225492	1.038904	17.63652	0.001519868	13.48678	0.001515289	0.00152127	0.001509677	251.0342	0.001518931	18.6738	0.001520297	2.076352	0.001521086	2.076167	0.001516936	0.001521407	0.001517971	10.3751	4149.283	0.001521177	0.001520612	1670.088	23.86099	737.5374	2065.307	100.6221	8.300242	4.15081	0.001521356	0.001518142	0.001519632	0.001481097	3.113595	0.001517549	0.001521311	1232.339	0.00152008
TCGA-E2-A10C	1220	0	54	2.964308	170.1222	65.30743	0.07467093	0.07467285	0.07430609	0.07401403	5.782382	0.07473012	0.07463848	2.915286	0.0745587	0.07472978	0.07404268	2079.725	0.07341609	170.1415	0.0744527	17.09856	0.07460718	0.07453257	2.911677	2.908433	0.07422772	3300.964	2.926779	0.0746357	22.74762	0.07470699	0.07464295	5.743901	0.07446136	104.9275	0.07472495	11.41285	0.07470178	0.07474075	1025.812	0.07436368	0.074532	0.07032156	0.07467168	8.615468	413.8024	0.07472382	5.757558
TCGA-E2-A10F	878	0	47	0	0	207.8056147	0	1062.345556	21.4899362	9.8456871	14.3240132	1.7871744	0	4.4738423	0	1.7871733	0	0	0	334.9990377	0	15.2220071	0	1.7867467	0.8914072	0.8914783	0	0	6.2640849	9.8478203	4907.735516	0	0	1765.488326	48.3617324	752.4107224	1448.397769	25.0758558	6.2655474	0	0	0	0	0.8891659	3.5783422	0	0	625.2158358	0
TCGA-E2-A14V	1042	0	53	0.04990508	43.06073	110.977	0.05144648	0.05144756	18.19449	0.0510747	4.602139	0.05147991	0.05142814	4.584459	0.05138305	0.05147972	4.60256	3052.627	4.612475	151.7125	0.05132311	24.96449	0.05141045	0.05136828	0.05146099	22.68203	0.05119578	4580.189	0.05126185	2.318456	2.315019	0.05146685	0.05143067	11.36905	0.05132801	2.315009	0.05147699	61.16191	0.05146391	4.577566	642.7613	0.05127275	0.05136796	4.619078	2.317324	2.32629	973.1479	0.05147636	2.319957
TCGA-E2-A150	1935	0	48	1.356356	6054.596	23.47902	507.7595	125.0342	9.475811	67.28605	16.64435	56.79925	332.7597	104.7902	251.2219	4687.617	61.98035	171.1744	8.994579	781.1131	416.0394	1246.056	511.5871	93.72774	2573.079	23826.38	110.609	457.7369	333.4591	411.1519	314.1639	1850.716	57.4876	4579.241	141.647	1993.163	12371.59	7326.016	2941.438	23294.04	2179.234	211.1627	352.9594	0.6528187	3213.144	32.76609	3106.527	4594.941	230.8478
TCGA-E2-A152	2128	0	56	0.06491888	4626.424	20.64593	4136.338	160.1213	73.34542	196.892	14.7808	636.4046	1870.144	380.9813	1196.217	19610.55	42.07848	81.29897	6.835004	451.1509	340.3286	417.5728	1199.802	261.9088	1344.454	88761.37	22.72642	440.6715	32.45016	1259.32	711.4804	4452.509	49.60749	3239.09	70.30224	2318.705	8938.432	4061.612	6812.44	78005.14	6244.84	53.468	430.3356	0.6774682	5.814537	187.2112	5888.977	3341.698	315.8542
TCGA-E2-A158	450	0	43	0	0	30.80129	0	23.10089	44.27772	0	25.9879	0	0.9610382	7.699129	0	0	0	0.9610792	0	335.9525	0	3.848796	0	0.9609933	3.848865	1.923713	0	0	1.923428	28.87636	2966.795	0	0	3772.511	2.886035	3370.134	3228.63	3.84892	0.9610701	31.76493	0	0	1.923538	1.922536	0.9610542	0.9609104	0	979.9453	0
TCGA-E2-A15G	554	0	76	0.04447431	87.13426	68.04244	0.04577451	0.04577542	8.564992	0.04546132	6.44348	0.04580266	0.04575907	2.172952	6.428564	0.0458025	0.04547501	991.8156	2.190222	80.77989	0.04567061	31.92193	0.04574417	0.04570865	2.171174	2.169602	0.04556335	3444.595	4.308256	0.04575775	10.66599	0.04579166	0.0457612	2.170096	0.04567474	4.293998	4.294475	38.27858	0.04578918	4.293281	414.1858	2.178433	0.04570838	2.205648	0.04577486	4.309422	1117.112	0.04579967	0.04573248
TCGA-E2-A15H	393	0	38	0.08951928	92.33651	85.79205	0.09337562	0.09337837	13.32811	0.09243643	6.734783	0.09346037	0.09332916	3.396506	13.30432	3.388159	3.423978	2815.398	3.440687	224.0868	0.09306332	6.694382	0.09328436	0.09317758	9.984338	59.37154	0.09274166	4837.371	0.09290847	0.09332518	16.56395	0.09342725	0.09333556	0.09345765	0.09307571	3.387913	3.388701	69.26793	0.09341979	0.0934756	411.7731	0.09293601	0.09317677	3.465142	0.09337669	13.32872	1119.758	0.09345135	3.399831
TCGA-E2-A15R	1732	0	64	5.668199	0.005365393	0.005359754	0.005363965	79.22302	0.005351799	0.005342011	0.005343643	1969.045	0.005362885	0.005362684	0.00536023	14.71691	5.666511	24.90211	0.005321833	0.00536289	1.137531	3.400779	0.005361844	0.005359359	0.005364819	0.005366254	0.005349177	11645.58	1.137679	0.005362793	990.186	282.9173	270.4688	2.268708	0.005356985	7915.743	0.00536576	7.927029	7.927312	0.005366285	35.08669	0.005353724	1.137413	0.005214355	83.74966	0.00535149	0.005365667	13.58537	0.005361026
TCGA-E2-A15S	428	0	34	7.171666	0.017442	0.01741997	0.01743642	337.0211	4.307402	0.0173507	0.01735707	1440.806	0.0174322	0.01743141	0.01742182	17.15381	7.16805	44.28742	0.01727205	0.01743222	2.87681	2.874771	0.01742813	0.01741842	0.01743976	0.01744536	0.01737866	5103.408	4.30704	0.01743184	3242.836	188.5158	77.13859	4.301669	0.01740915	7583.673	0.01744343	1.445562	17.15565	0.01744549	71.41789	0.01739642	0.01741835	0.01685517	132.8285	2.87806	0.01744307	22.86638	0.01742493
TCGA-E2-A1AZ	2329	0	63	1.678083	5297.966995	86.572222	361.028751	143.340046	206.878808	122.962588	61.172488	110.777803	212.446905	183.569284	756.389408	7917.238516	31.288665	197.150807	1.684569	302.539829	485.643642	458.783595	1114.04567	177.90763	805.05055	37243.91856	398.192967	787.762335	50.785752	1188.523872	357.08567	2651.784082	194.428589	2851.108139	204.09948	2981.659595	3592.31367	5241.288272	2064.355344	54344.86319	4476.889132	192.528161	466.29247	1.428439	603.414581	143.396051	1535.600986	1065.913776	214.678688
TCGA-E2-A1B1	2653	0	45	48.74917	0.0279654	0.0279249	0.02795514	1719.739	18.59712	0.0277977	1.721156	11967.94	0.02794739	5.090577	0.02792832	52.30274	3.411705	202.3808	0.02765345	0.02794742	13.53251	0.02795017	6.778556	0.02792207	1.714973	0.02797158	0.02784904	10396.58	3.408159	0.02794673	3008.089	365.9417	1738.166	42.18564	0.02790503	16995.88	0.02796804	40.49972	30.38579	1.714155	48.9309	1.718732	1.717068	0.02689219	45.56733	0.02786562	0.02796737	27.00994	0.02793404
TCGA-E2-A1B6	867	0	44	40.14683	0.01994962	0.01992354	1.510214	832.6083	128.1019	0.01984157	4.497866	6775.469	0.01993802	1.510554	0.01992574	1.509593	0.01984601	207.0661	0.01974852	0.01993804	0.0199094	1.510402	3.001204	0.01992171	0.01994696	10.44637	34.29484	15755.25	0.01989269	0.01993759	1842.484	610.7101	741.733	16.40544	0.01991074	8881.533	14.91614	14.916	1.509912	0.01995374	73.00793	8.966862	0.01992162	0.01925583	29.81661	0.01988534	0.01995088	2.999329	0.01992942
TCGA-E2-A1IG	2140	0	45	0.08588653	32.0834	92.89333	0.08948944	0.089492	0.08900229	0.08861275	22.55085	0.08956852	3.296075	0.08943799	19.3211	0.08956808	6.537578	3242.081	3.338244	204.7998	0.08919798	19.30493	0.08940428	0.08930462	3.291749	16.07852	0.08889773	3076.062	0.08905344	0.08944237	16.08222	0.08953762	0.08945206	3.288826	0.08920954	9.685436	12.88603	38.47321	0.08953066	0.08958274	678.0174	0.08907915	0.08930387	0.08372038	0.08949044	3.313328	895.4448	0.08956011	3.299603
TCGA-E2-A1II	1025	0	51	7.214617	2921.743395	27.280875	380.776153	272.163302	1781.695396	129.415269	343.479816	62.573689	272.514238	132.770268	311.287717	2119.89746	103.780515	282.5434	1719.42144	205.407887	157.697869	2267.246178	544.788022	411.29783	2626.772841	15925.66235	115.173033	204.728747	168.105683	269.055663	842.532913	1706.948371	34.548212	3296.973369	161.156236	3362.332615	2056.954108	4602.391452	1034.517782	7023.882592	602.487161	276.782984	911.327225	4.447783	4960.670453	217.967336	309.17765	2709.661323	759.328654
TCGA-E2-A1IO	1855	0	37	0.003097451	3.235125	1397.186	0.003149493	583.893	45.25189	9.701052	14.01046	0.003150605	0.003148882	6.467441	0.003147381	10.77617	0.003137623	0.003150367	0.003125665	227.3131	0.003145383	36.6325	0.003148294	10.77728	1.080505	2.157735	0.003141131	0.003150661	6.46824	10.77682	7231.819	0.00315017	0.003148967	2368.957	61.41125	754.1059	1834.623	92.65072	6.467137	2.157731	1.080464	0.003143702	0.003146878	0.003064816	7.544617	0.003142439	0.003150455	827.3617	2.158052
TCGA-E2-A1LA	748	0	59	0.04550961	163.4867	34.4834	0.04685438	0.04685533	0.04667459	0.04653038	0.04655439	0.04688351	0.04683841	6.505822	0.04679912	2.197654	2.211309	3025.219	2.218469	137.6979	0.04674689	15.11163	0.046823	0.04678625	0.04686703	6.497772	0.04663592	2760.868	2.206666	0.04683704	4.34816	0.04687213	0.04684061	2.197717	0.04675116	2.197567	8.650053	10.80046	0.04686957	0.04688874	273.1425	2.206327	0.04678597	4.385892	0.04685475	2.207477	604.2788	0.04688041	0.0468109
TCGA-E2-A1LB	2306	0	41	0.1668828	2497.743	14.23927	5628.487	918.0237	64.64377	254.4004	8.925237	430.1807	2493.748	573.3037	652.2123	9421.206	1244.58	98.12393	14.22618	576.3591	475.5108	259.3479	630.0883	153.2254	2052.046	29984.62	69.55046	376.9157	256.8358	1761.451	1193.289	2641.884	135.8668	764.2796	529.8295	4652.754	4466.47	5143.463	5086.028	83358.6	6678.108	58.108	421.9182	1.171079	17.71503	108.1425	6341.009	337.9276	260.5921
TCGA-E2-A1LK	266	1	84	0.2761424	5768.017	27.53855	188.7047	516.0217	15.139	23.50296	2663.547	60.40615	106.2596	377.7919	421.5513	1276.929	5580.04	1053.461	103.3622	866.6591	337.2849	1725.673	1413.632	268.0913	3195.723	9455.197	3.681068	298.1278	1182.833	449.3981	1143.032	1513.145	5.546654	5333.282	203.6239	1769.745	9779.37	3746.633	791.8709	6469.162	616.4334	206.4496	674.2923	0.8858984	28155.35	513.6389	7661.464	3225.303	373.4787
TCGA-E2-A1LL	1309	0	73	0	4903.432765	16.322787	38.016545	133.368482	286.024893	38.623001	42.716706	492.930568	142.575035	176.13727	1274.341331	1252.355749	1193.356804	34.954672	1085.893449	2863.992618	229.819121	956.348737	266.604101	1509.106864	1778.59111	30506.43689	25.928626	437.68082	312.42262	329.837835	208.485875	1874.333132	17.760359	12923.93813	180.675772	983.251167	4531.245353	6500.990764	3922.218896	12581.82303	7240.589752	113.131022	448.028226	146.483459	2696.694779	123.792635	10461.13353	2336.786984	280.532116
TCGA-E2-A1LS	1604	0	46	0	3169.516	20.46723	200.9675	580.4664	9.331864	85.85691	126.0454	53.59152	455.3497	438.0618	357.7983	2680.641	2.890654	350.7108	1.425896	314.6749	576.6207	5438.672	182.8026	75.84152	1221.649	8509.098	160.6174	264.2762	103.1133	426.6297	1608.708	922.7226	67.6413	12614.83	169.348	41609	599.7892	19689.91	804.6295	8560.375	879.6365	79.07233	439.6057	10.52525	58349.52	295.5176	3524.346	7045.873	126.5375
TCGA-E2-A2P6	1051	0	77	0.01404834	0.01433463	0.0143173	0.01433024	231.1648	1.368257	0.01426282	0.01426783	4332.15	0.01432692	6.775442	0.01431876	6.77325	14.8949	106.8037	0.01420094	0.01432693	4.073105	0.01432811	0.01432372	0.01431609	0.01433286	0.01433727	0.01428482	3772.566	5.426645	0.01432664	1207.079	291.9898	673.1354	4.069744	0.0143088	3783.376	0.01433575	12.18044	18.94067	0.01433737	32.45672	1.368032	0.01431603	0.01387251	28.40504	0.01429192	0.01433547	28.40178	0.01432121
TCGA-E2-A56Z	252	0	69	0.08630716	122.0588	12.9628	3.305321	0.08994157	19.41172	0.08905517	3.333476	0.09001872	0.08989528	0.08988712	0.08978785	0.09001827	0.08909368	4680.812	0.08825242	22.58626	0.08964515	41.84979	0.08985313	0.08975266	9.726883	3.298963	0.08934246	4479.114	0.08949944	0.08989154	3.29996	0.08998756	0.0899013	0.09001616	0.08965681	19.34719	0.09001175	9.720411	0.08998055	0.09003305	750.948	0.08952536	3.314082	0.0841241	0.08993999	6.548575	1411.873	0.09001024	0.08982004
TCGA-E2-A570	931	0	47	0.1048432	122.2036	51.97513	0.1098613	0.1098649	7.560704	0.1086345	62.99176	0.1099722	3.820523	0.1097892	0.1096513	0.1099715	0.1086879	4156.317	0.1075234	229.4772	0.109453	40.84856	0.109742	0.1096024	22.32431	0.1099903	0.1090329	3454.154	11.2692	0.1097954	7.509731	0.1099288	3.820109	0.1099686	0.1094692	18.60783	11.2116	48.20596	0.1099191	0.1099921	517.9235	118.4527	0.1096013	0.1018559	0.1098627	11.27304	1246.439	3.811213	0.109696
TCGA-E2-A574	1179	0	44	1.191756	1472.872287	119.065343	1231.630437	551.723338	20.624606	61.071477	6.127362	929.114969	683.540953	767.193694	365.994082	2699.821562	608.811927	149.314482	260.200615	1267.20949	405.283798	3907.779966	999.977722	105.48657	5989.310736	13597.41101	27.411387	280.159796	30.806293	282.623441	3596.592554	1373.206277	132.332451	2101.45921	107.652438	1791.009661	3973.120282	7229.770436	894.565792	25540.82422	2223.356322	370.463728	901.355718	2.725002	1733.471186	18.465146	1573.153091	4905.106571	197.45358
TCGA-E9-A1N4	1000	0	41	1.668313	0.02558232	0.02554634	45.61272	559.9455	4.918424	0.02543332	1.659539	6455.239	1.654757	4.912313	0.02554937	4.909224	4.921681	19.56095	0.02530511	0.02556634	3.286566	0.02556879	4.912938	0.02554382	0.02557865	0.02558781	0.02547893	8032.44	4.917859	0.02556572	2091.579	109.0925	4779.488	47.23202	0.02552869	9531.461	1.653589	19.5599	6.53839	0.02558801	45.60445	37.48429	0.0255437	0.02462786	84.68116	0.02549367	0.02558406	21.18808	0.02555445
TCGA-E9-A1N5	1120	0	45	1.95016	2378.428392	13.637566	2691.111943	376.456104	25.805207	248.231009	18.269281	364.529879	2247.280236	555.728394	652.199854	12639.74422	53.704209	69.90561	6.592049	389.786466	320.195078	339.789259	523.095695	150.148846	890.513661	36499.63702	307.314905	260.924594	108.469746	1535.599074	208.177687	4214.640163	87.597447	3734.517515	396.099443	1833.670129	4074.40168	5197.450813	3691.685795	73196.32689	5859.954294	142.146801	343.254445	0.700055	84.838377	68.64011	1712.490451	1337.091551	417.842713
TCGA-E9-A1N6	678	1	52	0.6464984	3023.659	50.81986	4603.382	388.7122	82.36327	184.136	48.86076	425.1114	1874.8	339.5774	1035.107	19181.33	23.34649	117.1355	8.278994	463.6226	352.4689	398.8085	1051.191	216.374	1007.37	72390.9	47.69232	514.134	32.04034	1685.815	349.4235	2914.164	99.6196	974.9971	189.3805	1549.581	7680.157	5302.863	5185.23	105517.5	8647.795	63.80395	462.5743	1.445118	16.53019	199.1972	3053.741	855.606	317.5762
TCGA-E9-A1N8	1039	0	48	0.2301808	5413.009	46.67413	1067.876	260.9331	3922.844	75.1216	153.5425	689.9882	503.3735	371.4019	383.132	2378.858	45.35395	44.56697	714.323	456.1064	304.3128	1235.488	497.8236	657.2779	831.7807	18431.99	27.0248	279.2657	391.2876	1181.087	624.942	2555.784	28.09958	9628.36	330.6075	4327.935	3769.615	11877.83	2169.737	15334.6	2393.467	89.1639	327.9048	1.54125	2715.327	95.81247	1404.461	1945.829	196.9556
TCGA-E9-A1NC	1203	0	61	0.6176035	1981.136	26.04474	923.7638	544.8094	52.14282	54.82919	179.9905	89.59789	645.9494	358.749	535.9429	3641.796	216.9552	84.92751	2.278897	643.1716	488.0746	575.0498	1211.397	274.6925	2612.572	31793.8	73.26528	273.0989	74.03208	748.5077	285.7604	2064.817	45.4856	2097.062	90.91264	914.4733	7349.479	6104.714	2384.903	21934.7	1717.49	48.58595	285.4725	0.7228648	4241.159	37.14408	2436.671	936.3547	418.3413
TCGA-E9-A1NF	1072	1	60	0.163063	3003.177	11.63775	10754.28	497.5616	44.63816	493.6141	11.21461	1137.177	2792.474	883.9552	1378.252	19830.75	27.51434	102.9977	1.895697	236.2843	514.4528	375.5417	1511.29	176.2116	693.0974	83804	69.36569	463.1045	37.76722	2586.941	158.5767	4316.771	139.1771	1615.416	48.53386	1203.416	6368.638	5446.858	8433.771	146199.8	8242.451	33.25607	480.1716	0.2608245	8.673113	131.5443	3629.039	596.4964	360.5087
TCGA-E9-A1NH	576	0	71	0.08026336	103.8242	100.8063	0.08349051	0.0834928	9.28047	0.08270634	12.34903	0.08356121	0.08345174	0.0834445	9.26135	0.08356081	0.08274052	2937.119	0.08199344	73.3478	0.08322988	24.51735	0.08341436	0.08332525	3.137859	9.234713	0.08296131	2973.91	0.08310061	0.08344842	18.38947	0.08353358	0.08345708	6.186552	0.08324022	0.08356331	6.187086	64.15381	0.08352736	3.133889	936.5142	0.0831236	0.08332457	3.203902	0.0834914	3.157378	890.763	0.08355369	6.202625
TCGA-E9-A1R2	1063	0	51	0.08391358	522.3423	37.90137	0.08738237	0.08738484	28.47451	0.08653873	3.266677	0.08745846	0.08734065	0.08733287	12.70571	0.08745803	0.08657549	2812.17	0.08577219	135.4279	3.251942	31.58502	0.08730043	0.08720454	9.535372	3.233562	0.08681299	2953.906	0.08696284	0.08733709	9.52793	0.08742873	0.0873464	0.08745602	0.08711305	9.527875	15.82349	50.43521	0.08742203	3.233433	3916.346	3.255855	6.403392	6.433812	3.23959	9.574802	1569.813	0.08745037	6.399098
TCGA-E9-A1R3	78	0	70	1.831384	0.03179078	0.03174261	0.03177858	178.0585	7.167237	0.03159134	1.820123	15362.76	0.03176935	3.595451	0.03174667	8.933132	3.605277	24.95692	0.03141988	0.03176939	3.599291	3.594986	8.940161	0.03173924	0.03178587	0.03179814	0.03165238	13426.31	1.817476	0.03176856	496.6696	147.7915	7303.137	5.372766	0.03171897	8130.938	3.59262	30.29595	14.27669	0.03179841	35.63634	0.03169115	0.03173908	0.03051649	39.20609	0.0316721	0.03179312	12.4942	0.03175347
TCGA-E9-A1R7	1467	0	64	0.0691192	245.711	198.769	0.0716606	0.0716624	11.15369	0.07104475	0.07109031	0.07171607	0.07163018	0.0716245	5.607286	0.07171576	0.07107162	2110.982	0.07048394	215.3637	0.07145604	13.88847	0.07160085	0.0715309	0.07168468	13.87001	0.07124512	3269.996	0.07135453	2.837731	11.1126	0.0716944	0.07163437	2.832412	0.07146416	11.11254	2.832653	30.43489	0.07168952	2.831352	414.0318	0.07137259	5.608961	0.06757791	0.0716613	0.07130993	827.9538	0.07171017	2.840143
TCGA-E9-A1RA	1369	0	48	0.08993961	789.8198	69.56054	0.09382582	0.09382859	0.09329976	0.09287925	6.757724	0.09391123	3.407659	3.408094	6.726791	0.09391075	3.435753	4298.185	0.09201998	129.0319	0.09351106	26.5654	0.09373384	0.09362621	6.710795	13.31147	0.09318687	4873.445	6.743159	0.09377498	0.09391347	0.09387785	3.407332	0.09390849	0.09352354	3.399438	0.09390377	112.4616	0.09387034	0.09392659	1308.547	3.423163	6.729223	0.08760806	0.09382689	3.426125	1632.304	0.09390215	0.09369839
TCGA-E9-A1RC	1224	0	56	11.45029	0.0519255	4.61124	2.329001	338.9302	31.93492	0.05152425	0.05155215	12904.98	0.05188233	4.607323	0.05183664	18.24856	9.184844	56.91926	0.05118029	0.0518824	4.614652	9.158884	2.330959	0.05182167	0.05191561	2.326212	0.05164691	15474.74	2.337123	0.05188074	2897.248	120.6082	1289.164	6.87616	0.05178088	11472.47	0.05193182	6.87633	15.97929	4.600344	145.6133	4.617528	0.05182135	0.04938323	81.95385	0.05168657	0.05193022	59.19087	0.05185034
TCGA-E9-A1RD	34	0	67	1.19477	0.007483045	0.007474901	2.375098	136.1257	21.31809	0.007449283	0.007451639	7468.397	0.007479423	1.191426	0.007475589	4.742012	1.192564	20.12946	0.007420157	0.007479429	2.375968	2.375199	0.00747792	0.007474331	0.007482216	0.007484288	0.007459629	10404.86	1.192054	0.00747929	2071.285	307.7456	236.7302	4.742032	0.007470903	8630.677	0.007483575	3.558417	2.374934	0.007484333	73.39156	0.007466195	0.007474304	0.007265147	68.66001	0.007462969	0.007483441	31.96545	0.007476738
TCGA-E9-A1RF	200	0	68	0.0141033	0.01439094	495.1892	0.01438653	261.1684	75.79362	14.91032	24.3823	0.01439261	1.368192	2.721866	0.014375	29.78345	0.01432177	0.01439131	0.01425662	281.4612	0.0143641	140.7458	0.01437999	1.368743	2.721191	5.426768	0.0143409	0.01439291	6.786155	23.02259	8026.353	0.01439023	0.01438366	1970.085	27.08664	811.8644	1918.666	60.90557	2.721129	0.0143937	1.367606	0.01435493	1.368745	1.377106	10.84168	0.01434803	0.01439179	1167.721	0.01437746
TCGA-E9-A226	1048	1	45	0.03397884	53.86242	165.215	0.03486418	0.0348648	9.333333	0.03465146	37.17624	0.03488329	0.0348537	0.03485174	0.03482793	0.03488318	0.03466076	2824.425	0.03445674	0.03485374	0.03479365	18.60407	0.03484359	0.03481948	0.03487248	1.890741	0.0347208	3878.55	0.03475861	0.0348528	13.02691	0.03487582	0.03485515	11.17135	22.32831	0.03488385	0.03488162	27.8755	0.03487414	0.03488672	66.84992	0.03476484	0.0348193	0.03343213	0.03486442	0.0347432	614.3163	0.03488125	0.03483565
TCGA-E9-A229	1148	0	37	13.07818	0.01835609	0.0183326	0.01835014	333.6136	18.88728	0.01825879	0.01826557	12700.58	0.01834564	4.371886	0.01833458	2.919373	8.733166	37.73157	0.01817497	18.87965	0.01831987	1.46961	13.07781	0.01833096	0.01835369	0.01835967	0.01828858	5621.564	0.01830482	0.01834525	2664.322	281.4015	452.528	8.721322	0.01832107	6206.041	0.01835761	14.52327	8.722434	0.0183598	79.79252	0.0183075	0.01833088	0.01773092	46.43882	0.01829821	0.01835723	18.87488	0.0183379
TCGA-E9-A22E	1269	0	56	0.05765376	4.987577	160.1527	0.05957084	0.05957219	2.536465	0.05910758	32.12076	0.05961252	0.05954797	0.0595437	2.5297	0.05961229	0.0591278	5614.026	0.05868499	56.7365	0.05941705	24.70812	0.05952592	0.05947334	2.524612	19.76059	0.05925839	2090.72	0.0593407	0.05954602	0.05961361	0.05959623	0.05955112	0.05961118	0.05942316	0.05961376	19.76547	14.83891	2.524376	2.522232	628.0305	0.05935429	0.05947294	0.05648421	0.05957136	0.05930715	770.8558	0.05960809	2.528929
TCGA-E9-A22G	1239	0	47	0.001533214	0.00155865	300.0512	1.039844	39.45532	19.72932	1.040089	25.95888	0.001558796	0.001557968	9.346072	0.001557245	10.38402	0.00155255	2.07807	0.001546796	206.6122	0.001556284	10.38429	0.001557684	5.193134	0.001558494	1.0398	0.001554238	0.001558823	3.116693	29.07299	3367.008	0.001558587	0.001558008	5115.398	25.95868	5031.303	2874.882	13.49877	1.039826	435.0236	1.03981	0.001555476	12.4611	1.040717	1.039844	1.039999	0.001558724	4581.742	0.001557462
TCGA-E9-A243	612	0	52	18.44932	0.05305376	0.05295356	2.357912	460.435	57.63767	0.05263947	0.05266828	11734.05	0.05300918	0.05300559	0.05296201	16.16914	4.682874	34.59065	0.0522844	0.05300925	4.671598	0.05301606	13.88253	4.668573	0.05304354	6.958885	2.368555	12169.21	2.36628	0.05300753	4232.986	435.1329	391.3684	46.09747	0.05290443	21557.56	6.960791	13.86756	4.660036	0.05306962	112.8573	0.05284662	4.668596	2.397648	89.85932	0.05280705	0.05305863	25.3796	0.05297614
TCGA-E9-A244	21	0	54	0.07200956	524.5392	56.83063	0.07472131	0.07472323	0.07435608	0.07406372	22.81774	0.07478056	0.07468882	5.756255	5.76178	2.910624	2.936715	5711.253	0.07346514	173.0503	0.07450285	2.915658	0.07465749	0.0745828	2.912969	8.579444	0.07427763	10836.41	0.07439445	0.07468604	0.07478211	0.07475741	0.0746933	8.581997	0.07451152	5.745898	5.746881	36.93621	0.07475219	2.909621	1020.591	0.07441374	2.921182	2.971928	0.07472206	14.30033	535.8748	0.07477426	0.0746329
TCGA-E9-A249	217	0	45	3.784703	0.01040284	0.01039099	0.01039984	274.9122	15.08048	0.0103537	0.01035713	6242.189	0.01039757	6.288345	0.01039199	0.01040395	3.78064	16.32949	0.01031133	0.01039758	1.266748	0.01039838	1.26624	0.01039016	0.01040164	0.01040465	0.01036876	6446.8	1.267056	0.01039738	1753.559	230.9787	367.7934	8.797425	0.01038517	4468.585	0.01040361	2.521029	5.032003	0.01040472	115.494	0.01037831	0.01039012	0.01008607	56.50109	1.267182	0.01040342	16.32924	0.01039366
TCGA-E9-A2JT	288	0	63	7.549777	2421.741	33.83782	87.04243	474.6763	45.23483	313.5702	125.1306	104.7888	1083.174	504.4741	198.8425	506.0235	31.30141	141.518	18.95255	73.42305	485.0061	428.4466	258.6954	867.9808	1273.087	6893.984	1260.644	195.9935	103.841	808.5504	550.3608	6557.767	11.04935	4594.233	196.3338	2381.464	980.4212	3935.827	1048.214	16877.03	1406.371	739.6473	298.3201	2.798427	725.2012	189.4171	712.8176	1050.094	1261.991
TCGA-E9-A5UO	785	0	41	0.9756565	5378.907	472.4342	0.481936	412.5581	14.03694	132.7168	12.02501	217.5739	4.499946	362.8141	78.86172	3824.375	28.60758	222.0924	3.485221	367.8381	652.5007	3382.567	29.6186	4295.862	1551.375	28803.57	9.013219	1019.131	441.9106	379.9013	733.1817	3431.481	34.14254	9145.972	627.8541	3974.128	2010.164	11345.2	69.32197	23575.02	3816.344	29.61265	1055.1	3.479996	9.524574	9.516332	306.5198	9147.546	801.153
TCGA-E9-A6HE	847	0	45	0.1033681	4145.112	36.77831	0.1082679	0.1082714	3.801695	0.1070704	14.83369	0.108376	0.1082085	0.1081975	3.786003	7.430211	0.1071225	6405.942	0.1059857	300.2024	0.1078694	22.1025	0.1081514	0.1080151	14.76289	22.06469	0.1074593	2477.265	3.799637	0.1082035	3.769259	0.1083337	0.1082167	0.1083726	0.1078852	3.769228	7.431406	14.75238	0.1083242	0.1083955	16017.05	0.107707	0.1080141	0.100449	0.1082692	0.1075852	512.4451	0.1083645	0.1081065
TCGA-EW-A1IW	371	0	80	19.5603	0.009058954	0.009048844	6.121439	825.0201	11.01489	0.009017046	0.009019969	5457.329	4.899329	1.231753	0.009049697	11.00975	1.233162	8.565447	0.008980899	0.009054465	2.455186	0.009055153	0.009052591	0.009048136	0.009057924	0.009060497	0.009029887	4461.211	1.23253	0.009054292	2377.286	59.90268	1568.081	6.120614	0.009043881	7168.47	0.009059612	15.89902	13.45514	1.231322	28.12187	0.009038036	0.009048103	0.008788651	56.23751	0.009034032	0.009059445	12.23222	0.009051125
TCGA-EW-A1OV	789	0	56	0.6789653	3111.243	4.770722	250.2315	476.7296	19.6598	152.5343	37.45307	99.01865	675.3852	601.5649	182.2005	9219.489	49.24293	101.1775	4.275941	271.1551	280.6179	667.4349	318.2973	413.3477	1742.443	24909.03	1741.46	317.8053	101.905	1344.434	631.8019	3549.395	76.64322	3534.33	98.0435	2230.434	2561.773	4670.655	1537.32	49051.59	3909.66	202.4681	675.5478	0.4382181	68.95364	82.90624	1679.373	4314.348	703.6067
TCGA-EW-A1P0	1251	0	55	1.746199	3875.833219	36.883113	2453.433143	561.955135	34.057373	170.445351	18.41125	384.959313	1153.090875	353.162657	752.73586	13002.03199	24.310481	78.447872	27.146637	163.590609	417.44749	744.631806	819.361715	540.550703	1127.045845	36747.50059	246.375422	228.500389	114.369061	1643.401316	318.784936	2609.445428	189.241156	960.283847	609.433812	1826.746174	2178.682569	4292.814867	3341.343106	41380.3732	3117.490494	188.28533	417.887125	1.486915	32.532968	63.048152	1112.134817	7459.995795	674.688176
TCGA-EW-A1P1	1210	0	68	3.971853	2465.432715	131.820564	485.531644	617.430024	14.46615	180.641121	137.202016	89.883048	503.186413	169.81656	324.803459	6396.407847	115.418288	90.049405	23.670531	418.570744	610.824867	273.334535	413.263779	257.989485	576.741287	22343.77458	456.689804	227.523698	62.437738	814.15125	198.12026	3694.349795	127.602758	1905.571175	51.256605	1164.546662	2281.728864	4563.398369	2018.648892	37344.61765	2497.092901	366.108742	191.419646	2.596194	1552.565868	113.286678	1535.797372	623.764611	259.857723
TCGA-EW-A1P4	907	0	43	0.09134314	10.12694	56.97318	0.09532988	0.09533272	3.464855	0.09435849	0.09443024	0.09541755	0.09528182	3.446814	20.19235	6.780585	3.475096	4994.278	6.853064	50.27103	0.09500684	50.26752	0.09523548	0.09512502	0.09536794	3.436877	0.09467416	6825.512	0.09484668	3.446573	10.12227	0.09538329	3.446033	3.438384	0.09501966	0.09542016	3.438759	23.49265	0.09537558	3.436729	1750.812	0.09487517	0.09512419	3.51675	0.09533099	0.09477634	544.749	0.09540822	0.0951991
TCGA-EW-A1PB	608	0	70	0.0517463	13.92113	55.54475	0.05337359	0.05337474	9.324492	0.05298092	0.05301001	0.05340891	0.05335422	46.29228	4.684887	4.675245	0.05299807	6327.365	16.26925	71.71118	0.05324328	85.57353	0.05333554	0.05329098	13.9238	2.363861	0.05310879	1852.911	2.375209	0.05335256	2.364309	0.05339511	4.680873	2.36448	0.05324845	0.05340996	92.48042	0.05340687	0.053392	2.3638	383.5895	0.05319009	32.43567	0.0507505	0.05337404	4.694031	339.6977	0.05340515	9.310626
TCGA-EW-A1PG	1051	0	53	0.4663166	4553.143	237.2581	643.2005	361.9573	66.91548	86.69374	164.8001	336.2242	1630.971	363.1277	3588.189	13436.65	32.33414	83.31654	9.793712	524.7622	644.2073	264.1203	414.251	178.9767	447.4969	38851.14	145.3697	218.8019	146.4864	930.1685	395.0025	2005.405	55.64601	7094.507	119.6805	1858.44	2178.861	5771.129	2567.661	41405.56	3355.864	296.9563	205.6215	3.007014	1875.327	528.5958	1087.916	1072.548	212.3949
TCGA-EW-A2FV	788	0	39	16.3762498	0	0	0	596.0800011	4.6690066	0	1.5493343	3718.536439	0	1.550947	0	0.7712144	1.5492901	23.3963224	0	0	1.5503354	0	0	0	0	0	0	3675.619665	0	0	1713.353898	42.120337	857.4776905	4.6721274	0	3532.839813	0.7711987	11.693809	28.0767832	0	47.583001	0.7704416	0	0	14.8131236	0	0	10.1333517	0
TCGA-EW-A2FW	672	0	52	1.171397	4016.499	79.5923	1938.574	1149.972	59.62331	174.5411	16.99314	427.9189	808.9683	379.7047	502.0748	10611.48	27.7106	169.2392	0.2097639	185.5503	631.6372	1364.913	473.0319	1786.501	1420.317	35559.84	93.26389	469.3292	66.20021	1147.874	1062.195	2105.77	174.1015	6331.43	140.7498	1238.059	3135.103	4595.641	2152.807	55542.42	4039.283	98.85137	431.9208	2.136278	78.13779	50.36488	847.8437	5039.976	521.786
TCGA-EW-A3U0	532	0	61	3.59031	0.03125316	0.0312061	0.03124124	621.9472	3.5746	0.03105831	0.03107188	6434.64	0.03123223	5.336548	0.03121007	8.866604	1.806374	26.53864	0.03089078	0.03123226	0.0311806	0.03123546	17.71227	0.0312028	0.03124837	0.03126035	0.03111795	8747.37	5.343649	0.03123146	2461.201	159.064	3868.427	17.70183	0.03118301	6938.189	5.332809	1.798476	1.79898	0.03126061	21.23598	58.36144	1.801501	0.03000791	30.07894	0.03113721	0.03125545	30.07161	0.03121671
TCGA-EW-A423	533	0	75	0.02028849	0.02074045	69.4463	0.02073351	78.49474	25.68899	3.046591	24.18075	7.565777	1.530753	58.88076	0.02071536	9.074773	0.0206316	6.057288	1.537198	280.6808	1.532181	22.66147	0.0207232	1.531613	0.02073766	1.529651	0.02066169	0.02074355	1.532879	18.13453	4467.725	0.02073934	0.02072899	2126.005	25.68669	946.0879	1836.304	6.056935	6.057826	0.02074479	3.038873	0.02068377	1.531617	0.02001177	1.530443	0.02067292	0.02074178	611.1234	0.02071923
TCGA-EW-A6SB	760	0	62	0.3966731	2213.165	23.81923	81.33016	572.9652	64.71538	31.48302	157.6956	30.64724	189.5346	77.06736	150.3446	889.4829	36.17043	259.405	1212.586	414.9156	299.525	1794.14	387.6612	596.0997	4022.255	2548.827	28.92503	189.9726	649.6192	128.1874	742.9344	720.3561	5.937133	5979.629	208.7415	1079.913	2732.036	8462.123	239.8055	6783.874	534.6114	175.5229	758.9038	17.49158	7032.331	104.3521	3600.296	2784.867	587.0989
TCGA-GM-A2DB	2406	0	62	0.3560545	1494.85	63.41673	626.097	1754.639	25.49384	52.20808	26.26721	118.3812	349.4018	239.4931	268.1519	2211.512	620.3509	97.48171	12.7231	2087.246	397.8967	1489.205	467.0755	289.064	2759.231	10314.74	112.6004	539.4	633.8535	369.1406	1372.548	1131.866	30.14695	5029.121	69.60858	1237.107	2148.83	4783.012	835.8254	28642.22	2379.465	202.4067	686.2489	0	383.0608	112.5899	18347.47	340.8809	268.1442
TCGA-GM-A2DD	2282	0	53	0.1324364	830.019	155.5297	0.1399292	0.1399346	0.1389026	0.1380848	26.88602	0.1400962	0.1398376	0.1398206	0.1396128	4.580806	0.1381649	6761.27	4.6715	97.87722	0.1393145	13.48953	0.1397494	0.1395392	13.47468	17.89233	0.1386828	3816.237	0.1390102	0.1398298	0.1401006	0.1400309	0.1398503	4.581149	0.1393388	17.89846	22.34275	40.09902	0.1400163	4.578072	13381.23	0.1390643	17.96503	9.044553	4.590988	9.09259	581.5428	4.582073	17.95393
TCGA-GM-A2DI	2590	0	52	1.772259	2442.273	210.4802	196.869	600.0821	13.33094	150.9946	93.29253	52.89577	597.6829	391.3905	386.3702	10900.92	23.46483	90.61124	3.193515	485.304	394.5813	235.405	577.4339	258.1611	822.5613	28652.3	658.065	182.6899	67.68327	929.5629	357.1011	3662.328	189.7711	2178.757	162.8255	2158.672	2334.529	5317.367	2793.846	36243.73	2968.932	180.308	236.0469	0.9623933	665.8014	157.5971	910.3619	1021.909	453.0983
TCGA-GM-A2DM	3226	0	57	4.421129	2953.287359	69.487578	1213.453129	440.567367	132.952267	51.823185	75.417987	610.774442	171.567647	218.013296	318.252729	6437.440012	25.874037	171.341113	11.021515	412.527917	280.81271	802.985262	272.719973	1480.442662	1463.073129	48788.50232	32.238977	303.836497	237.463033	592.439135	459.662369	2823.187558	65.249414	19938.93434	70.667097	3454.409036	2187.487743	2979.621906	1738.436849	31261.21629	2971.132001	38.604177	352.701975	5.367791	18.584313	124.460833	320.567052	2746.235521	772.683394
TCGA-GM-A3NW	3361	0	63	0.06664855	862.5961	37.85461	0.06904848	0.06905017	37.86364	0.06846726	29.77561	0.06910082	2.770465	2.770742	0.06894921	0.06910052	0.06849262	4789.151	2.800361	80.98064	0.06885544	80.97834	0.06899209	0.06892609	8.162495	24.32821	0.06865638	3746.467	0.06875965	0.06901732	8.157252	0.06908037	0.06902373	0.06909914	0.06886311	24.33206	0.06909625	37.81347	0.06907576	2.764558	1587.613	0.06877669	0.06892559	8.179216	0.06904914	0.06871755	867.994	0.06909525	1616.058
TCGA-GM-A3NY	1162	0	72	8.663255	0.009586724	0.009575937	0.009583992	370.5753	338.3852	0.009542007	0.009545126	4844.437	0.009581927	3.716319	0.009576847	9.891607	11.13369	33.36183	0.00950344	0.009581934	1.245807	0.009582668	411.3247	0.009575181	0.009585625	0.00958837	0.009555708	5914.118	0.009563173	0.00958175	616.3789	192.7071	212.4713	0.009587634	0.009570641	3039.83	0.009587426	7.421189	2.480354	0.009588431	145.7665	0.009564404	0.009575145	0.009298366	3.715987	0.009560132	0.009587248	16.06804	0.00957837
TCGA-GM-A4E0	2191	0	67	18.118856	1582.543169	56.954647	106.014251	1022.052686	5.691202	349.830591	267.238037	109.917369	290.211446	552.941951	150.259462	2317.62749	5.686715	79.74035	20.676956	158.583608	607.653137	430.72818	478.346776	201.55533	1035.336703	10401.747	348.126929	329.275902	99.736562	426.479098	563.073501	4185.916751	20.317294	1442.751046	109.166266	785.767812	1429.610525	3454.476642	1045.51049	38700.50054	2341.1446	475.490323	286.740789	1.056948	709.903149	308.582028	906.647352	1162.297271	598.186106
TCGA-GM-A5PX	551	0	65	0.02473796	1408.924	30.84725	0.02531363	0.02531403	0.0252371	0.02517562	45.43638	0.02532602	0.02530684	0.02530557	6.517099	0.02532595	0.02518166	2214.68	0.02504911	42.1936	0.02526789	13.00226	0.02530028	0.02528464	3.269253	4.889357	0.02522062	1459.2	0.02524516	0.02530625	3.268305	0.02532118	0.02530777	0.02532562	0.02526971	3.268298	8.133057	1.646923	0.02532009	0.02532824	1567.823	0.0252492	0.02528452	0.0243808	0.02531379	1.651203	677.7428	0.0253247	0.02529513
TCGA-HN-A2NL	79	0	56	0	0	1401.947	0	49.54561	10.0687	0	9.228054	0	0	5.032033	0	7.552542	0	2.513072	0	331.7604	0	4.192344	0	0	0.8332845	1.673303	0	0	0.8327389	6.711673	2130.036	0	0	2720.506	72.22136	3400.844	3772.941	72.22527	5.032562	113.3828	0.8333537	0	0.8329992	0	0.8332345	0.8326789	0	2054.446	0
TCGA-JL-A3YX	352	0	46	26.34274	0.03087588	0.03082959	0.03086415	267.2039	1.794277	0.03068423	1.796447	5068.744	1.79037	1.79046	0.03083349	5.304376	1.796609	33.43049	0.03051943	0.03085532	5.313097	0.03085847	1.790823	0.03082635	0.03087117	0.03088295	0.03074288	9652.347	1.793896	0.03085453	1400.817	172.2913	1442.763	1.788801	0.03080688	3270.825	1.788872	12.33575	21.12782	0.03088321	116.0392	3.554678	0.0308262	0.02965085	45.74238	0.03076183	0.03087813	28.15603	0.03084003
TCGA-LD-A7W6	404	0	54	16.74337	0.02121071	0.02118251	0.02120356	798.2148	6.112175	0.02109389	3.070004	4986.878	0.02119816	1.54285	0.02118489	13.70604	6.115077	60.84343	0.0209933	0.02119818	6.110029	1.542686	0.02119296	0.02118053	0.02120783	1.541661	0.02112966	12067.25	1.544981	0.0211977	1205.709	276.7497	615.7613	0.02121308	0.02116867	3544.055	0.02121254	7.624133	1.542157	1.541645	50.19817	0.02115237	0.02118044	0.02046101	15.23032	0.02114121	0.02121208	45.63733	0.02118887
TCGA-LD-A9QF	323	0	73	0.1348069	360.3709	94.79587	0.1425355	0.1425411	18.25772	0.1406319	40.75455	4.647538	0.142441	13.69041	13.70753	0.1427069	0.1407145	5819.389	0.1389157	207.3246	0.1419009	49.74395	0.1423499	0.1421329	13.67024	0.1427362	0.141249	2863.1	0.1415869	0.1424329	9.150965	0.1426405	0.142454	4.647967	0.1419261	9.150878	0.1426928	45.18244	0.1426253	0.1427389	2579.454	0.1416427	0.1421313	0.1302773	4.658099	4.69672	742.9924	0.1426896	0.1422784
TCGA-LL-A441	996	0	62	22.84294	0.02131432	0.02128595	1.545135	852.8476	3.073189	0.02119677	3.07524	7089.212	0.0213017	0.02130069	0.02128834	6.113727	6.125421	15.25307	0.02109556	0.02130172	1.546926	0.02130365	0.02129646	0.02128396	0.02131143	6.113239	0.02123277	10464.01	7.646216	0.02130124	2027.061	255.8911	1040.106	6.113795	0.02127202	6382.6	6.113931	7.636954	4.591492	0.02131881	19.82147	0.02125562	0.02128386	1.559279	25.91867	0.02124439	0.0213157	33.52937	0.02129234
TCGA-LL-A9Q3	532	0	69	166.0384	1311.87	98.47123	486.7284	1890.563	23.03974	118.5776	14.72683	122.1942	800.5412	1121.134	319.578	14148.91	8.880714	75.70184	1.194213	831.0279	245.0901	1401.325	1404.853	515.7955	7689.252	22223.92	99.73536	436.5396	74.77034	942.2036	697.9307	2915.152	214.8534	9611.778	68.60611	1074.474	7057.514	14673.06	2373.872	94614.04	4975.173	171.8027	540.7461	1.185003	109.558	86.17106	3526.248	3006.815	994.0572
TCGA-OK-A5Q2	64	0	59	0.005280484	0.005374065	232.033	0.005372634	210.5329	7.93106	3.403179	16.98764	5.664746	0.005371552	15.853	0.005368892	2.269134	0.005351605	2.269191	0.005330428	303.3423	0.005365352	29.43571	0.005370509	2.269778	4.533125	1.137229	0.00535782	0.005374703	2.270212	20.38066	3858.457	0.005373834	0.005371701	1437.45	148.2778	645.1596	1620.807	36.22518	7.928811	19.24679	1.137265	0.005362375	1.137635	0.005222761	0.005372658	6.79901	0.005374339	1600.434	1.137553
TCGA-OL-A5D7	1780	0	70	0.7316541	1336.536	37.50853	115.2955	1179.873	4.563773	22.56079	29.84225	6.488262	273.5559	349.4366	251.3485	1157.188	11.06809	61.66061	84.38623	1087.196	106.4866	6063.959	2173.933	326.1017	5787.358	14524.05	239.215	468.2188	510.2973	273.5565	1068.672	1904.463	39.81256	2473.46	172.414	2126.663	4581.456	9010.875	3588.731	25243.82	1964.961	50.91737	794.9306	1.871202	4997.807	109.9547	3269.388	1910.17	917.1256
TCGA-OL-A5D8	973	0	40	0.08998184	92.67819	19.97683	0.09387105	0.09387382	36.53334	0.09292374	3.436257	0.09395653	16.65108	0.09381544	3.414098	0.09395605	3.436936	2670.489	0.0920638	271.1755	0.09355604	19.95753	0.093779	0.09367129	6.71307	26.5376	0.09323161	3629.118	0.09339985	0.09382018	66.21306	0.09392313	0.09383065	3.401025	0.09356854	3.400596	56.30222	36.46462	0.09391561	0.0939719	846.2778	0.09342764	0.09367048	0.08764854	3.406288	3.427302	1421.341	0.09394744	3.412611
TCGA-OL-A5RX	878	0	51	0.008479027	0.008637498	439.9094	0.008635072	81.2122	19.40598	1.222355	37.58425	2.432577	0.008633239	8.4939	0.00862873	7.2804	0.008599436	2.432675	1.223285	404.787	0.008622731	35.15827	0.008631471	1.221253	0.008636522	0.008638959	0.008609966	0.008638581	1.221704	7.281754	3970.216	0.008637107	0.008633492	1297.968	304.1768	839.867	1726.981	58.18208	16.97688	155.1335	2.4326	0.008617685	2.433671	0.00838143	3.645081	0.008613893	0.008637962	2050.558	1.221115
TCGA-OL-A5RY	752	0	52	2.722608	2120.013	31.84397	469.7815	581.5844	142.0476	138.7225	83.16504	101.1129	411.556	482.7268	239.6269	10060.42	16.51905	52.49584	64.11257	743.3335	411.3526	295.8175	1058.25	431.408	1187.419	33936.98	271.0038	533.2066	87.17924	767.9063	397.6131	2083.453	55.77394	3651.804	56.39898	782.2354	3744.381	5741.905	1573.967	41095.38	3697.137	245.8101	421.6549	0.08594717	474.4659	59.18989	4260.856	2628.821	438.703
TCGA-OL-A5S0	620	0	66	1.235965	1065.862	13.41492	428.5457	1241.306	17.27168	80.92581	36.7534	64.84999	784.0421	452.4968	518.7774	3865.556	26.00581	80.60129	20.71201	512.9543	247.5511	1435.242	1756.145	328.9107	3673.043	14715.54	179.413	423.6768	140.9413	527.8581	609.8955	1975.422	69.27211	1797.289	120.9934	390.156	13076.84	3891.795	1582.906	29991.39	2304.689	105.2441	607.3905	0.3825634	439.2899	57.09509	5228.704	2320.172	407.1164
TCGA-OL-A66P	428	0	75	0.2395903	745.5144	17.80457	704.6292	1997.13	21.09138	167.3583	30.42716	158.9592	625.016	675.8363	324.857	4285.565	32.62513	251.7678	17.52197	281.9765	251.01	701.3575	1137.633	552.3481	3435.039	10568.36	115.0537	519.2411	101.8442	664.8455	701.5789	2830.213	29.88891	1711.323	88.64695	617.8238	3801.721	2439.331	1553.198	100021.1	3232.697	97.17117	566.9101	2.417134	174.0479	90.58491	4819.766	802.632	1042.099
TCGA-PL-A8LV	7	0	54	0.06193353	66.98657	25.8355	0.06407406	0.06407557	15.5488	0.06355627	2.658768	0.06412067	0.0640485	0.06404373	30.98376	0.06412041	0.06357887	4003.498	0.06308423	213.6798	0.06390213	12.94618	0.06402385	0.06396506	7.790147	2.637446	0.0637248	2282.406	5.234322	0.06404631	15.50625	0.06410246	2.642466	0.06411918	0.06390896	5.21175	2.638464	23.22865	0.06409836	0.06412905	175.0599	0.06383198	0.06396462	2.690093	0.06407465	0.0637793	1325.227	0.06411572	36.13016
TCGA-S3-A6ZH	641	0	29	0.08932234	286.1986	59.35307	0.09316473	0.09316747	6.711917	0.09222898	13.31897	0.09324916	0.09311844	0.09310979	9.988938	0.09324869	0.09226974	6808.13	0.09137944	230.3082	0.09285357	13.26902	0.0930738	0.09296741	0.09320138	3.381485	0.09253309	8419.766	0.09269929	3.390844	29.69222	0.09321617	0.09312482	3.382938	0.09286592	85.59471	6.672835	49.42747	0.09320874	0.09326434	848.4087	0.09272673	0.09296661	3.459572	3.38814	0.09263153	1555.241	0.09324018	3.394391
TCGA-S3-AA0Z	629	0	63	0	0	52.8407	0	66.48129	10.21978	0	35.79212	0.8463981	0.846223	8.517131	0	0.8463973	0	3.403571	0	363.1349	0	9.369653	0	0.8460616	0	0	0	0	3.402053	34.0887	5508.52	0	0	1377.545	40.90632	1201.088	983.7141	321.3632	7.665432	352.9065	0.8463914	0	0	0	1.698609	0	0	1999.836	0
TCGA-S3-AA15	525	0	51	1.689845	1902.58	35.48215	880.7685	482.4601	13.58764	135.2651	51.67633	113.8797	757.8339	316.8113	342.8809	3546.215	29.29025	62.47029	4.701624	222.2329	314.8595	655.9297	569.9661	468.9443	955.1492	22041.49	316.7967	469.1289	60.2327	750.5381	360.918	5520.122	22.00709	2090.724	65.62449	1134.577	3834.717	5108.065	2017.514	84264.85	5598.362	211.3814	584.042	0.8981441	989.3126	94.36793	2741.624	1428.119	599.0462
TCGA-W8-A86G	347	0	66	0.00328877	0.003345074	294.3227	0.003344214	38.95918	45.45294	10.82657	21.64761	18.3987	0.003343563	12.98912	0.003341964	19.48078	0.003331567	0.003345146	0.003318828	172.0546	0.003339835	20.56378	0.003342936	1.08566	0.003344728	6.495765	0.003335305	0.003345458	5.414971	4.332044	2110.032	0.003344936	0.003343653	913.2688	93.06338	328.9527	1129.682	57.3535	5.413916	12.98816	0.003345342	0.003338044	0.003341428	1.087427	3.249795	1.085858	0.003345239	1320.125	0.003342443
TCGA-WT-AB41	1611	0	55	2.666416	413.490534	41.535012	205.647611	761.717472	12.925068	82.593014	26.957339	70.157824	803.320891	725.577763	87.960175	6437.20202	3.751898	66.916459	1.593542	268.273923	278.042487	1266.018115	540.940698	756.461524	17338.5773	12693.48307	845.472203	473.958787	75.548508	353.576749	1060.231692	3283.440197	64.210134	6409.142241	5.373929	641.849872	3116.00847	4552.57059	1234.084166	53890.64763	3070.653211	1698.277078	575.555095	3.204099	82.025758	47.472276	4025.14855	14155.73264	1138.172368
TCGA-XX-A89A	488	0	68	0.1115609	7170.916	252.09	0.1171359	0.1171399	38.9897	0.1157707	35.10188	0.1172593	0.1170682	0.1170556	7.905755	0.1172586	0.11583	8182.779	0.1145355	35.07171	0.1166814	38.94817	0.117003	0.1168476	19.52676	3.994869	0.1162138	3590.153	0.1164562	0.1170624	7.875036	0.1172111	0.1170776	7.87604	0.1166994	3.996354	15.6351	108.7095	0.1172002	0.1172815	16858.65	0.1164963	7.909066	4.091486	0.1171374	4.033379	888.0234	0.1172462	7.902596
TCGA-Z7-A8R5	3287	0	61	0.5197271	622.7729	51.9358	118.7636	816.5422	12.70936	61.53604	226.7908	133.4205	460.0574	446.7319	150.4902	2545.164	12.70476	76.16675	5.385937	407.3011	257.5651	492.5281	370.5216	249.4499	2858.48	4440.314	126.3335	302.1709	507.7444	416.5023	582.42	1474.097	16.47485	2812.291	87.04029	555.953	1860.195	3917.589	935.3348	24816.9	1687.679	372.2326	390.1074	7.082927	4250.306	391.4711	2934.902	2159.609	492.2163
[truncated: 32 more columns]
